# Supplementary material for: Ethyl 27-oxo-15-oxa-2,20-diaza­hexa­cyclo­[18.6.1.01,8.02,6.09,14.021,26]hepta­cosa-9,11,13,21,23,25-hexa­ene-7-carboxyl­ate
Source: Acta Crystallogr Sect E Struct Rep Online. 2012 Dec 5;69(Pt 1):o23–4. doi: 10.1107/S1600536812049082 (PMC3588369; doi:10.1107/S1600536812049082)
Supplement: Supplementary file 2 [file e-69-00o23-Isup2.hkl]

#
# h,k,l, Fc-squared, Fo-squared, sigma(Fo-squared) and status flag
#
data_I
_shelx_title ' PURU in P-1'
_shelx_refln_list_code          4
_shelx_F_calc_maximum      105.79
_exptl_crystal_F_000       476.00
_reflns_d_resolution_high  0.7497
 
loop_
 _symmetry_equiv_pos_as_xyz
 'x, y, z'
 '-x, -y, -z'
 
_cell_length_a     8.9327
_cell_length_b    10.0068
_cell_length_c    14.6379
_cell_angle_alpha 103.988
_cell_angle_beta   95.023
_cell_angle_gamma 113.775
 
_shelx_F_squared_multiplier     1.000
 
loop_
 _refln_index_h
 _refln_index_k
 _refln_index_l
 _refln_F_squared_calc
 _refln_F_squared_meas
 _refln_F_squared_sigma
 _refln_observed_status
   1   0   0       23.76       24.01      0.30 o
   2   0   0     2181.87     2124.45     19.35 o
   3   0   0      309.69      335.31      3.30 o
   4   0   0      133.05      125.14      1.55 o
   5   0   0      161.13      173.68      2.00 o
   6   0   0        9.34        7.35      0.41 o
   7   0   0       16.16       15.70      0.70 o
   8   0   0        0.36        1.32      0.46 o
   9   0   0       37.53       35.34      2.28 o
  10   0   0        2.96        1.37      0.55 o
 -11   1   0       39.18       43.36      2.03 o
 -10   1   0       20.15       21.64      1.19 o
  -9   1   0       40.89       41.25      2.11 o
  -8   1   0        0.56        0.66      0.38 o
  -7   1   0       23.12       19.80      0.71 o
  -6   1   0      294.24      322.96      3.59 o
  -5   1   0      795.64      902.15      8.58 o
  -4   1   0        8.26       15.63      0.39 o
  -3   1   0      223.96      205.11      2.24 o
  -2   1   0    11190.47     9471.46    138.27 o
  -1   1   0     1128.32     1126.46     11.11 o
   0   1   0     3721.66     3419.88     34.03 o
   1   1   0     1464.15     1420.13     13.03 o
   2   1   0      821.40      793.12      8.51 o
   3   1   0       99.13      128.32      1.44 o
   4   1   0       38.66       47.55      0.76 o
   5   1   0       26.10       23.66      0.71 o
   6   1   0       39.96       44.51      0.99 o
   7   1   0       24.64       23.97      0.94 o
   8   1   0       21.95       24.08      1.04 o
   9   1   0       36.89       39.94      1.25 o
  10   1   0        0.04       -0.07      0.89 o
 -11   2   0        3.62        3.86      0.85 o
 -10   2   0       21.78       23.05      1.36 o
  -9   2   0       35.95       34.24      1.27 o
  -8   2   0        4.88        3.11      0.46 o
  -7   2   0       66.79       62.85      1.18 o
  -6   2   0       49.71       41.65      0.82 o
  -5   2   0        5.49        4.16      0.26 o
  -4   2   0      237.19      213.73      2.22 o
  -3   2   0      342.56      371.27      3.58 o
  -2   2   0      612.60      598.75      5.95 o
  -1   2   0       20.81       19.24      0.33 o
   0   2   0     1900.14     1829.61     16.07 o
   1   2   0      267.68      288.63      2.80 o
   2   2   0      102.32       97.48      1.11 o
   3   2   0      211.89      220.84      2.17 o
   4   2   0       81.39       77.48      1.02 o
   5   2   0        3.24        0.85      0.31 o
   6   2   0      160.55      154.64      2.79 o
   7   2   0        4.49        4.64      0.43 o
   8   2   0       20.31       19.50      1.42 o
   9   2   0       18.38       17.41      1.44 o
 -11   3   0        2.41        1.29      0.65 o
 -10   3   0        0.04        0.01      0.41 o
  -9   3   0       14.75       12.79      0.79 o
  -8   3   0        0.46       -0.35      0.39 o
  -7   3   0       17.45       13.88      0.53 o
  -6   3   0       98.10       92.52      1.32 o
  -5   3   0      120.63      135.38      1.56 o
  -4   3   0     1625.87     1645.63     15.18 o
  -3   3   0       36.53       45.43      0.64 o
  -2   3   0       33.99       32.83      0.74 o
  -1   3   0        9.94        8.29      0.35 o
   0   3   0     1567.37     1551.09     15.67 o
   1   3   0       70.10       62.65      0.97 o
   2   3   0     1837.26     1890.15     20.37 o
   3   3   0        0.09        0.95      0.17 o
   4   3   0       25.17       28.02      0.89 o
   5   3   0       24.19       19.72      1.03 o
   6   3   0       54.56       57.84      2.02 o
   7   3   0        4.09        5.88      0.92 o
   8   3   0        2.83        2.42      0.94 o
   9   3   0        3.13        5.26      1.15 o
 -11   4   0        2.13        0.96      0.66 o
 -10   4   0       13.60        9.40      0.77 o
  -9   4   0       16.95       15.53      0.77 o
  -8   4   0       17.18       20.26      0.71 o
  -7   4   0        3.21        3.17      0.36 o
  -6   4   0       24.66       25.73      0.68 o
  -5   4   0      391.01      432.13      4.26 o
  -4   4   0       83.37       73.09      0.94 o
  -3   4   0       73.23       80.26      1.08 o
  -2   4   0     2886.56     2929.13     26.73 o
  -1   4   0       51.27       43.75      0.55 o
   0   4   0       44.63       46.83      0.70 o
   1   4   0      557.62      607.80      6.83 o
   2   4   0       42.08       37.66      0.83 o
   3   4   0       42.52       42.83      1.05 o
   4   4   0       37.53       36.40      1.28 o
   5   4   0       18.64       16.99      1.15 o
   6   4   0        7.17        4.19      1.28 o
   7   4   0        2.55        2.34      0.84 o
   8   4   0        2.40        2.30      0.98 o
 -11   5   0        8.70        8.54      1.06 o
 -10   5   0       56.49       56.36      1.90 o
  -9   5   0        2.76        2.00      0.56 o
  -8   5   0      313.39      317.37      5.03 o
  -7   5   0      303.57      310.54      3.73 o
  -6   5   0        0.86        1.07      0.26 o
  -5   5   0      148.01      156.85      1.75 o
  -4   5   0      214.59      224.43      2.46 o
  -3   5   0      517.73      580.86      5.79 o
  -2   5   0      485.47      544.12      4.88 o
  -1   5   0     1268.86     1423.19     15.50 o
   0   5   0       17.14       26.49      0.56 o
   1   5   0        7.77        7.59      0.48 o
   2   5   0       54.23       54.78      1.17 o
   3   5   0       10.15        9.25      0.65 o
   4   5   0      151.07      150.20      3.49 o
   5   5   0        1.94        1.59      0.72 o
   6   5   0        0.54        1.10      1.04 o
   7   5   0        4.18        3.85      0.99 o
 -11   6   0        0.01       -0.84      1.05 o
 -10   6   0        5.74        8.49      0.75 o
  -9   6   0       61.78       63.88      2.21 o
  -8   6   0       70.54       71.04      1.70 o
  -7   6   0       15.46       13.46      0.66 o
  -6   6   0        8.12        6.78      0.40 o
  -5   6   0       13.74       20.80      0.67 o
  -4   6   0        2.59        4.25      0.31 o
  -3   6   0      164.74      160.91      1.74 o
  -2   6   0       42.30       42.53      0.71 o
  -1   6   0      449.42      483.76      4.85 o
   0   6   0       51.89       46.99      0.88 o
   1   6   0      193.24      200.48      2.68 o
   2   6   0       19.51       14.96      0.68 o
   3   6   0       15.04       14.50      1.14 o
   4   6   0       30.83       30.59      1.88 o
   5   6   0        8.53        9.89      1.34 o
   6   6   0        0.90        1.36      1.03 o
   7   6   0       13.20       14.18      1.84 o
 -11   7   0        0.80        0.86      0.86 o
 -10   7   0        0.00        0.37      0.48 o
  -9   7   0        2.53        4.72      0.61 o
  -8   7   0        0.01       -0.10      0.40 o
  -7   7   0        9.77       12.14      0.87 o
  -6   7   0       83.14       83.58      1.60 o
  -5   7   0      102.49      106.85      1.81 o
  -4   7   0      246.07      248.74      3.91 o
  -3   7   0       29.30       26.37      0.86 o
  -2   7   0        0.00        0.27      0.22 o
  -1   7   0      107.97      109.11      1.66 o
   0   7   0      195.29      190.19      2.83 o
   1   7   0       36.20       31.97      1.34 o
   2   7   0       28.53       23.76      2.65 o
   3   7   0        1.97        2.07      1.15 o
   4   7   0       22.71       23.87      3.51 o
   5   7   0        0.53       -0.52      0.87 o
   6   7   0        4.66        4.63      1.30 o
 -11   8   0        4.28        8.51      1.25 o
 -10   8   0        0.66        0.33      0.54 o
  -9   8   0       12.62       16.10      1.39 o
  -8   8   0        0.00       -0.03      0.46 o
  -7   8   0        2.61        1.71      0.46 o
  -6   8   0      122.89      106.66      3.26 o
  -5   8   0      138.47      140.22      2.98 o
  -4   8   0       60.23       64.27      1.55 o
  -3   8   0      185.35      184.36      5.26 o
  -2   8   0       61.19       53.22      1.90 o
  -1   8   0       96.99       93.21      2.44 o
   0   8   0       97.31       89.93      5.21 o
   1   8   0       48.37       57.30      2.44 o
   2   8   0       34.30       32.72      2.65 o
   3   8   0       24.25       27.16      1.91 o
   4   8   0       11.15       10.10      1.65 o
   5   8   0        0.08       -0.22      1.30 o
 -11   9   0        1.09        1.20      0.72 o
 -10   9   0        0.14        0.10      1.10 o
  -9   9   0        8.42        8.51      0.94 o
  -8   9   0       13.21       11.29      0.94 o
  -7   9   0       17.09       13.67      0.97 o
  -6   9   0       48.94       46.62      1.57 o
  -5   9   0      398.34      357.53      7.34 o
  -4   9   0       36.89       45.08      3.31 o
  -3   9   0      235.80      223.00      5.91 o
  -2   9   0       40.62       35.48      1.95 o
  -1   9   0       71.30       64.53      2.80 o
   0   9   0       14.55       16.11      1.55 o
   1   9   0        0.15        0.48      0.81 o
   2   9   0        2.72        0.80      0.92 o
   3   9   0       11.94       14.32      1.62 o
   4   9   0        0.31        0.74      1.06 o
 -10  10   0        3.97        6.41      1.10 o
  -9  10   0        0.79       -0.02      0.60 o
  -8  10   0        1.64        0.20      0.54 o
  -7  10   0        2.63        3.78      0.55 o
  -6  10   0        0.88        0.10      1.10 o
  -5  10   0       48.84       43.77      3.31 o
  -4  10   0        5.48        6.01      1.60 o
  -3  10   0       15.61       13.24      1.85 o
  -2  10   0       22.08       16.85      1.55 o
  -1  10   0       55.19       58.00      3.81 o
   0  10   0        3.51        3.41      1.40 o
   1  10   0        0.82        1.70      1.30 o
   2  10   0       16.13       16.96      1.73 o
 -10  11   0        0.00        0.50      0.80 o
  -9  11   0        7.18        6.77      0.83 o
  -8  11   0       14.48       16.55      1.40 o
  -7  11   0        0.00       -1.20      1.20 o
  -6  11   0       19.29       19.33      2.50 o
  -5  11   0        0.38        0.70      1.30 o
  -4  11   0        0.00       -0.74      0.74 o
  -3  11   0        1.90        3.21      1.13 o
  -2  11   0       35.87       41.47      3.41 o
  -1  11   0        5.31        2.70      1.60 o
   0  11   0        0.40        0.40      1.30 o
   1  11   0        0.73       -1.30      1.40 o
  -8  12   0        0.22        0.30      1.50 o
  -7  12   0        0.24        1.00      1.50 o
  -6  12   0        1.96       -0.10      1.40 o
  -5  12   0        3.41        4.29      1.95 o
  -4  12   0       23.31       25.21      2.09 o
  -3  12   0       25.87       27.02      2.70 o
  -2  12   0        0.03       -0.50      1.30 o
  -1  12   0        4.63        4.61      2.00 o
   4 -13   1        2.66        2.35      1.27 o
   5 -13   1       31.50       35.66      3.01 o
   6 -13   1        0.71        1.30      1.13 o
   1 -12   1        1.99        0.30      1.40 o
   2 -12   1       16.01       15.63      2.50 o
   3 -12   1        0.75        0.40      1.50 o
   4 -12   1       49.73       49.78      2.66 o
   5 -12   1        2.13        0.80      0.99 o
   6 -12   1        4.68        7.41      2.00 o
   7 -12   1       25.79       33.96      3.21 o
   8 -12   1        0.20        1.10      1.50 o
  -1 -11   1        1.23        2.30      1.50 o
   0 -11   1        0.99       -0.70      1.20 o
   1 -11   1        1.12        2.80      1.50 o
   2 -11   1       29.69       26.54      2.70 o
   3 -11   1        0.07        0.36      0.90 o
   4 -11   1        0.61        0.20      0.81 o
   5 -11   1       20.32       25.54      2.60 o
   6 -11   1        7.43        7.81      1.90 o
   7 -11   1       25.18       28.75      1.25 o
   8 -11   1        0.01        0.69      0.65 o
   9 -11   1        2.39        2.70      0.90 o
  10 -11   1        9.32        8.91      1.20 o
  -3 -10   1        2.24        4.03      1.24 o
  -2 -10   1        0.41        0.56      0.91 o
  -1 -10   1        0.01        0.41      1.65 o
   0 -10   1       12.28       10.42      2.00 o
   1 -10   1       23.40       25.64      2.60 o
   2 -10   1        0.04       -0.60      0.84 o
   3 -10   1       16.88       20.04      2.00 o
   4 -10   1      120.30      123.55      9.67 o
   5 -10   1       27.24       28.09      2.85 o
   6 -10   1        2.65        3.63      0.55 o
   7 -10   1       29.08       22.70      2.05 o
   8 -10   1        1.16        0.07      0.59 o
   9 -10   1        0.91        1.00      0.80 o
  10 -10   1        0.27        0.32      0.63 o
  -4  -9   1       17.33       23.64      4.61 o
  -3  -9   1        1.70        3.44      1.13 o
  -2  -9   1        0.09        0.85      0.92 o
  -1  -9   1       64.86       69.29      2.76 o
   0  -9   1        4.47        4.00      0.95 o
   1  -9   1       54.64       46.15      4.56 o
   2  -9   1       22.25       20.34      1.55 o
   3  -9   1       97.23       89.83      3.11 o
   4  -9   1       21.47       16.88      0.82 o
   5  -9   1       85.67       76.91      3.26 o
   6  -9   1        6.11        4.55      1.00 o
   7  -9   1        1.54        2.52      0.62 o
   8  -9   1        3.69        5.17      0.68 o
   9  -9   1        5.23        4.61      0.70 o
  10  -9   1        2.98        1.63      0.74 o
  11  -9   1        5.05        6.65      1.50 o
  -5  -8   1        2.78        4.36      1.30 o
  -4  -8   1        0.32        0.43      0.95 o
  -3  -8   1       29.95       26.44      1.84 o
  -2  -8   1       12.40       10.99      1.27 o
  -1  -8   1        0.00        1.45      0.78 o
   0  -8   1       76.89       78.01      2.72 o
   1  -8   1        3.49        2.65      0.51 o
   2  -8   1       76.14       78.03      1.88 o
   3  -8   1        0.48       -0.16      0.27 o
   4  -8   1      107.81      111.63      2.51 o
   5  -8   1      252.60      246.39      4.02 o
   6  -8   1        8.06        5.99      0.54 o
   7  -8   1       14.56       14.18      0.83 o
   8  -8   1        1.14        0.77      0.48 o
   9  -8   1        0.33        1.94      0.61 o
  10  -8   1       28.22       31.61      2.90 o
  11  -8   1        4.90        4.57      0.85 o
  -6  -7   1        3.92        3.86      1.30 o
  -5  -7   1        0.22       -0.87      0.87 o
  -4  -7   1       10.97       12.23      1.75 o
  -3  -7   1       38.82       35.07      2.05 o
  -2  -7   1      142.56      137.99      4.00 o
  -1  -7   1        0.87        0.33      0.39 o
   0  -7   1        0.72        0.78      0.33 o
   1  -7   1       14.66       14.37      0.65 o
   2  -7   1        0.45        0.27      0.17 o
   3  -7   1      137.40      148.14      1.81 o
   4  -7   1       68.95       61.79      1.38 o
   5  -7   1      200.54      199.81      2.97 o
   6  -7   1       12.71       12.31      0.58 o
   7  -7   1        2.08        1.73      0.42 o
   8  -7   1      101.90       84.19      1.90 o
   9  -7   1        3.85        2.19      0.52 o
  10  -7   1       30.44       33.38      1.49 o
  11  -7   1        2.31        2.07      0.71 o
  -7  -6   1        0.04        0.50      1.20 o
  -6  -6   1        2.84        1.50      1.03 o
  -5  -6   1       15.10       13.75      1.44 o
  -4  -6   1        0.01       -0.16      0.60 o
  -3  -6   1       99.64       99.25      2.57 o
  -2  -6   1       96.96       92.01      1.68 o
  -1  -6   1       51.00       47.13      1.01 o
   0  -6   1       71.24       65.44      0.99 o
   1  -6   1      617.01      648.25      5.86 o
   2  -6   1      129.06      117.29      1.25 o
   3  -6   1       79.36       89.85      1.00 o
   4  -6   1       63.56       70.43      1.05 o
   5  -6   1        0.44        1.19      0.21 o
   6  -6   1      192.83      191.32      2.40 o
   7  -6   1      228.84      223.33      3.41 o
   8  -6   1       11.82       12.33      0.75 o
   9  -6   1       80.40       83.22      2.00 o
  10  -6   1       48.17       44.30      1.65 o
  11  -6   1       46.01       52.09      1.86 o
  -7  -5   1        0.64        0.36      1.10 o
  -6  -5   1        2.31        4.48      0.94 o
  -5  -5   1       91.83       89.98      2.62 o
  -4  -5   1        0.86       -0.54      0.54 o
  -3  -5   1       27.32       28.56      1.00 o
  -2  -5   1        0.02        0.17      0.32 o
  -1  -5   1       80.85       89.18      1.11 o
   0  -5   1       34.76       48.23      0.64 o
   1  -5   1        2.52        1.75      0.14 o
   2  -5   1      384.23      424.63      4.40 o
   3  -5   1       78.42       89.03      1.09 o
   4  -5   1     1250.45     1364.95     13.50 o
   5  -5   1      350.84      353.44      3.57 o
   6  -5   1       25.09       27.82      0.64 o
   7  -5   1      284.37      269.40      3.31 o
   8  -5   1        0.05       -0.03      0.44 o
   9  -5   1       33.04       31.85      1.17 o
  10  -5   1        0.90        0.75      0.56 o
  11  -5   1        9.11        6.77      0.88 o
  -8  -4   1        4.86        3.32      0.99 o
  -7  -4   1        0.13       -0.54      0.66 o
  -6  -4   1        1.13        1.92      0.76 o
  -5  -4   1       54.71       51.79      1.87 o
  -4  -4   1       86.62       81.16      1.29 o
  -3  -4   1        1.78        1.71      0.24 o
  -2  -4   1      406.12      463.08      4.25 o
  -1  -4   1       84.36       91.18      1.14 o
   0  -4   1       38.14       45.04      0.56 o
   1  -4   1        0.91        2.63      0.16 o
   2  -4   1      218.91      228.71      2.30 o
   3  -4   1      170.19      207.89      2.26 o
   4  -4   1      628.16      620.42      5.93 o
   5  -4   1      544.11      503.14      5.24 o
   6  -4   1       62.98       67.39      1.06 o
   7  -4   1      102.25      107.22      1.54 o
   8  -4   1      498.73      497.34      6.11 o
   9  -4   1        6.65        7.34      0.61 o
  10  -4   1        0.00        0.06      0.52 o
  11  -4   1        0.06       -0.12      0.57 o
  -9  -3   1        0.13        0.98      0.90 o
  -8  -3   1        3.95        2.24      0.84 o
  -7  -3   1        9.98        7.46      0.59 o
  -6  -3   1        7.48        3.15      0.42 o
  -5  -3   1       76.48       83.10      1.63 o
  -4  -3   1        0.59        0.89      0.24 o
  -3  -3   1       40.04       48.28      0.70 o
  -2  -3   1     1126.24     1132.60      9.92 o
  -1  -3   1        5.84        4.35      0.18 o
   0  -3   1       96.98       93.09      1.02 o
   1  -3   1       31.97       38.19      0.49 o
   2  -3   1        0.05        0.18      0.08 o
   3  -3   1     7341.35     7143.15     65.51 o
   4  -3   1       64.47       59.57      0.82 o
   5  -3   1       30.65       32.42      1.00 o
   6  -3   1       21.22       22.09      0.59 o
   7  -3   1       42.91       36.97      0.90 o
   8  -3   1      107.79      105.40      1.97 o
   9  -3   1        5.05        4.35      0.53 o
  10  -3   1        0.22       -0.13      0.47 o
  11  -3   1        1.86        0.66      0.67 o
  -9  -2   1        0.29        0.14      0.84 o
  -8  -2   1        0.34       -0.42      0.42 o
  -7  -2   1        2.95        5.17      0.78 o
  -6  -2   1       27.25       30.97      1.08 o
  -5  -2   1       20.74       19.93      0.79 o
  -4  -2   1        0.28        0.66      0.20 o
  -3  -2   1        3.75        3.67      0.24 o
  -2  -2   1       39.90       43.95      0.63 o
  -1  -2   1      159.53      158.13      1.61 o
   0  -2   1     3031.27     2976.37     31.45 o
   1  -2   1      100.68       99.50      1.17 o
   2  -2   1     1667.51     1666.88     15.33 o
   3  -2   1      566.05      559.67      5.29 o
   4  -2   1      378.74      437.50      4.26 o
   5  -2   1      241.79      270.77      2.83 o
   6  -2   1      252.92      252.02      2.89 o
   7  -2   1      150.96      131.57      1.93 o
   8  -2   1       43.03       39.01      1.09 o
   9  -2   1       10.49       12.42      0.80 o
  10  -2   1        3.28        4.15      0.74 o
  11  -2   1       15.18       18.48      2.06 o
 -10  -1   1        7.27        7.88      0.74 o
  -9  -1   1       33.12       38.58      1.32 o
  -8  -1   1        0.47        1.34      0.52 o
  -7  -1   1      231.88      225.57      3.91 o
  -6  -1   1       10.36        8.96      0.50 o
  -5  -1   1       98.72       85.28      1.26 o
  -4  -1   1      384.96      433.40      4.63 o
  -3  -1   1        8.99       12.30      0.34 o
  -2  -1   1       55.75       49.37      0.70 o
  -1  -1   1     4727.31     4244.51     41.67 o
   0  -1   1     2400.70     2195.92     22.88 o
   1  -1   1     3006.58     2621.27     26.17 o
   2  -1   1     7048.27     6443.20     91.22 o
   3  -1   1      537.26      550.45      5.55 o
   4  -1   1     2289.55     2313.63     21.23 o
   5  -1   1        1.07        0.13      0.26 o
   6  -1   1      340.15      345.78      3.81 o
   7  -1   1       58.62       48.91      1.09 o
   8  -1   1        0.29       -0.11      0.45 o
   9  -1   1       10.64       10.22      0.77 o
  10  -1   1        4.26        6.40      0.75 o
 -10   0   1        0.18        0.32      0.53 o
  -9   0   1       40.66       43.20      1.47 o
  -8   0   1       54.68       53.32      1.33 o
  -7   0   1      236.65      217.20      3.30 o
  -6   0   1      163.01      161.43      2.06 o
  -5   0   1        0.06        0.11      0.18 o
  -4   0   1      680.24      737.82      7.03 o
  -3   0   1     1131.91     1086.01     10.07 o
  -2   0   1     4515.33     4266.86     39.06 o
  -1   0   1     6003.79     5278.75     51.69 o
   0   0   1      170.98      157.12     10.45 o
   1   0   1     6079.96     5386.35    113.68 o
   2   0   1       32.85       43.48      0.68 o
   3   0   1       26.69       16.49      0.42 o
   4   0   1       40.48       45.60      0.96 o
   5   0   1       58.80       56.08      0.92 o
   6   0   1        3.89        3.12      0.34 o
   7   0   1       76.59       77.84      1.98 o
   8   0   1       29.50       30.23      1.07 o
   9   0   1        0.98        0.24      0.51 o
  10   0   1        3.63        3.16      1.95 o
 -11   1   1        0.81        0.05      0.60 o
 -10   1   1       43.02       47.75      1.60 o
  -9   1   1        6.40        7.48      0.80 o
  -8   1   1       62.43       63.14      1.64 o
  -7   1   1      218.55      199.14      2.84 o
  -6   1   1       65.79       61.33      1.03 o
  -5   1   1       35.35       38.83      0.69 o
  -4   1   1       12.41       12.85      0.43 o
  -3   1   1        0.82        0.74      0.14 o
  -2   1   1      731.10      747.55      6.92 o
  -1   1   1      842.19      828.22      9.52 o
   0   1   1       51.25       43.66      0.82 o
   1   1   1     7018.73     6353.62     76.54 o
   2   1   1     2483.08     2497.13     24.60 o
   3   1   1       12.01        4.35      0.16 o
   4   1   1      597.32      562.66      5.13 o
   5   1   1       13.68       12.89      0.39 o
   6   1   1        0.53        0.86      0.25 o
   7   1   1        4.74        4.70      0.58 o
   8   1   1        4.40        3.10      0.84 o
   9   1   1        1.41        1.64      0.86 o
  10   1   1        3.89        6.56      1.52 o
 -11   2   1       22.42       21.62      1.19 o
 -10   2   1        3.88        4.22      0.63 o
  -9   2   1        0.01        0.10      0.37 o
  -8   2   1      197.38      186.60      2.98 o
  -7   2   1      364.70      357.06      3.98 o
  -6   2   1       24.44       22.94      0.61 o
  -5   2   1      527.79      545.78      5.32 o
  -4   2   1       13.29       10.98      0.32 o
  -3   2   1      357.63      305.33      2.97 o
  -2   2   1     2837.17     2824.91     27.56 o
  -1   2   1     1173.11     1112.02     11.28 o
   0   2   1      329.58      324.07      3.43 o
   1   2   1       21.56       23.24      0.50 o
   2   2   1        1.57        2.32      0.26 o
   3   2   1       25.68       34.08      1.58 o
   4   2   1       78.46       88.57      1.40 o
   5   2   1       58.53       51.10      1.51 o
   6   2   1        0.24       -0.52      0.52 o
   7   2   1       13.86       11.21      2.12 o
   8   2   1        5.68        6.48      1.62 o
   9   2   1        2.28        0.96      0.92 o
 -11   3   1        2.39        1.13      0.69 o
 -10   3   1       24.51       21.37      0.94 o
  -9   3   1        6.26        3.54      0.51 o
  -8   3   1      284.92      265.12      3.89 o
  -7   3   1        1.91        1.27      0.30 o
  -6   3   1      126.36      110.27      1.48 o
  -5   3   1      856.63      842.90      8.00 o
  -4   3   1      415.18      438.92      4.25 o
  -3   3   1      490.99      518.91      5.53 o
  -2   3   1        0.27        0.35      0.11 o
  -1   3   1      824.05      874.54      8.93 o
   0   3   1      689.98      700.12      7.76 o
   1   3   1      321.80      342.21      3.96 o
   2   3   1        4.49        5.54      0.35 o
   3   3   1      102.92      113.46      1.77 o
   4   3   1       71.50       71.54      1.59 o
   5   3   1       77.52       75.11      2.25 o
   6   3   1       53.01       46.51      2.60 o
   7   3   1        0.52       -0.55      0.72 o
   8   3   1        5.44        7.54      1.73 o
   9   3   1        0.13        0.80      1.75 o
 -11   4   1        0.18        0.32      1.06 o
 -10   4   1        0.02       -0.18      0.47 o
  -9   4   1       38.98       33.63      1.21 o
  -8   4   1       23.57       19.71      1.10 o
  -7   4   1        5.31        6.34      0.39 o
  -6   4   1      270.23      274.43      3.03 o
  -5   4   1       13.62       12.30      0.37 o
  -4   4   1     2114.34     2156.09     21.08 o
  -3   4   1      735.21      732.94      7.72 o
  -2   4   1       49.71       62.53      0.87 o
  -1   4   1       83.93       83.65      1.09 o
   0   4   1        0.06        0.60      0.16 o
   1   4   1      314.13      338.43      4.01 o
   2   4   1      122.34      137.92      2.10 o
   3   4   1        6.24        6.78      0.51 o
   4   4   1      120.98      122.35      2.99 o
   5   4   1       83.10       82.94      2.49 o
   6   4   1        0.04        0.01      0.69 o
   7   4   1        5.51        2.32      1.04 o
   8   4   1        0.09        0.62      1.27 o
 -11   5   1       12.48       15.61      1.36 o
 -10   5   1        0.40        0.79      0.53 o
  -9   5   1       23.84       25.36      1.06 o
  -8   5   1       44.37       37.57      1.20 o
  -7   5   1      127.67      118.99      1.74 o
  -6   5   1        4.96        5.95      0.34 o
  -5   5   1       71.60       72.56      1.02 o
  -4   5   1        0.06        0.50      0.16 o
  -3   5   1      584.43      615.55      7.23 o
  -2   5   1      137.92      161.77      1.87 o
  -1   5   1      169.89      189.59      2.41 o
   0   5   1     1014.06     1082.66     10.62 o
   1   5   1      158.41      153.72      2.13 o
   2   5   1        0.26        0.11      0.32 o
   3   5   1      222.17      228.60      4.66 o
   4   5   1       46.39       46.26      1.73 o
   5   5   1       63.37       67.24      2.27 o
   6   5   1        0.77        0.83      0.81 o
   7   5   1        0.08        0.60      1.23 o
 -11   6   1        5.70        5.63      0.74 o
 -10   6   1        8.43       10.04      0.79 o
  -9   6   1       96.28       91.16      2.08 o
  -8   6   1        8.35        5.50      0.56 o
  -7   6   1        2.82        2.32      0.39 o
  -6   6   1       22.03       19.76      0.72 o
  -5   6   1      520.38      505.64      6.63 o
  -4   6   1      134.26      137.29      1.84 o
  -3   6   1      202.02      214.35      2.93 o
  -2   6   1       75.29       88.27      1.46 o
  -1   6   1      269.30      291.64      3.56 o
   0   6   1      223.78      229.75      2.75 o
   1   6   1        1.30        1.52      0.36 o
   2   6   1        1.78        0.80      0.51 o
   3   6   1       57.04       58.57      2.48 o
   4   6   1        0.44        0.20      0.78 o
   5   6   1        0.36        0.38      1.25 o
   6   6   1        0.34        0.21      1.01 o
 -11   7   1        4.57        4.00      0.76 o
 -10   7   1        8.24        7.12      0.72 o
  -9   7   1        0.76        0.05      0.42 o
  -8   7   1       61.92       52.98      2.27 o
  -7   7   1        4.30        4.33      0.46 o
  -6   7   1        5.66        8.04      0.50 o
  -5   7   1        7.26        4.67      0.51 o
  -4   7   1       67.80       62.65      1.46 o
  -3   7   1       18.72       18.59      1.38 o
  -2   7   1        0.00        0.14      0.26 o
  -1   7   1        1.99        0.93      0.34 o
   0   7   1      109.39      107.15      1.76 o
   1   7   1       83.42       80.08      3.24 o
   2   7   1       26.06       20.92      2.85 o
   3   7   1        0.73        1.29      0.87 o
   4   7   1        1.32        1.44      2.05 o
   5   7   1        0.00        0.07      0.94 o
 -11   8   1       13.42       21.49      3.46 o
 -10   8   1        4.01        2.95      0.65 o
  -9   8   1        4.85        3.06      0.63 o
  -8   8   1        0.51        1.60      0.80 o
  -7   8   1       56.60       57.10      1.94 o
  -6   8   1       34.32       40.28      1.45 o
  -5   8   1        3.05        0.40      1.00 o
  -4   8   1      324.50      308.40      7.84 o
  -3   8   1       22.56       20.27      2.75 o
  -2   8   1      100.56      101.46      3.96 o
  -1   8   1      495.96      472.21      8.52 o
   0   8   1       76.61       76.39      2.78 o
   1   8   1      431.91      421.49      9.66 o
   2   8   1        0.24        0.28      0.77 o
   3   8   1        6.57        6.00      1.20 o
   4   8   1        2.92        3.26      1.55 o
 -11   9   1        0.95        1.56      1.10 o
 -10   9   1        8.42        5.21      1.45 o
  -9   9   1       27.22       22.94      2.50 o
  -8   9   1        0.25        0.29      1.25 o
  -7   9   1       60.75       51.16      1.74 o
  -6   9   1       26.38       19.13      2.20 o
  -5   9   1        0.20        1.20      1.20 o
  -4   9   1      191.34      179.30      7.41 o
  -3   9   1       36.02       34.56      2.90 o
  -2   9   1        9.20       12.33      2.20 o
  -1   9   1        4.57        3.10      1.01 o
   0   9   1       11.29       11.82      1.90 o
   1   9   1        0.11        0.36      0.77 o
   2   9   1        0.02        0.30      0.92 o
   3   9   1        0.24       -0.01      1.55 o
 -10  10   1        9.25       13.86      2.05 o
  -9  10   1        8.04        9.04      0.90 o
  -8  10   1        2.47        2.14      1.20 o
  -7  10   1        0.00        0.30      1.20 o
  -6  10   1        3.39        4.11      1.50 o
  -5  10   1       19.26       22.14      2.50 o
  -4  10   1        0.12       -0.60      1.10 o
  -3  10   1       55.51       63.01      2.79 o
  -2  10   1       16.13       17.38      1.66 o
  -1  10   1        6.13        5.81      1.60 o
   0  10   1        2.95       -0.40      1.20 o
   1  10   1        1.52        0.10      1.20 o
   2  10   1        0.23       -0.20      1.30 o
  -9  11   1       22.41       23.84      2.90 o
  -8  11   1        1.18       -0.30      1.30 o
  -7  11   1        2.11        1.80      1.40 o
  -6  11   1        0.95        1.40      1.40 o
  -5  11   1        0.33        0.50      1.40 o
  -4  11   1        0.06        0.79      0.91 o
  -3  11   1       19.59       20.86      1.81 o
  -2  11   1        5.04        3.31      1.20 o
  -1  11   1        0.19        0.60      1.30 o
   0  11   1        2.48        2.10      1.50 o
  -8  12   1        0.13        1.70      1.70 o
  -7  12   1       12.96       12.92      2.60 o
  -6  12   1       42.02       42.67      3.71 o
  -5  12   1        0.62        1.85      1.20 o
  -4  12   1        3.91        3.95      1.40 o
  -3  12   1       18.27       19.11      1.98 o
  -2  12   1        1.20        4.21      1.90 o
   4 -13   2       32.51       33.06      3.31 o
   5 -13   2        3.41        6.42      1.45 o
   6 -13   2       12.89       16.66      2.30 o
   1 -12   2        0.77       -1.20      1.20 o
   2 -12   2        9.67       13.62      2.30 o
   3 -12   2        0.44        1.10      1.50 o
   4 -12   2       33.06       31.28      2.15 o
   5 -12   2       11.60       15.61      2.25 o
   6 -12   2       26.86       25.21      1.98 o
   7 -12   2        2.42        2.87      0.57 o
   8 -12   2        3.58        3.01      0.70 o
   9 -12   2        3.71        2.20      0.80 o
  -1 -11   2        8.77        7.51      2.00 o
   0 -11   2        0.92        3.31      1.50 o
   1 -11   2       22.93       21.14      2.50 o
   2 -11   2        6.71        9.52      1.90 o
   3 -11   2        4.51        4.70      1.10 o
   4 -11   2       21.35       22.40      5.61 o
   5 -11   2       10.95       10.52      0.97 o
   6 -11   2       77.97       75.80      2.24 o
   7 -11   2        9.73        8.40      0.88 o
   8 -11   2        0.04        0.30      0.70 o
   9 -11   2        1.73        1.90      0.90 o
  10 -11   2        1.80        2.97      0.82 o
  -3 -10   2        3.01        6.53      2.55 o
  -2 -10   2        6.85        9.03      1.42 o
  -1 -10   2        3.85        3.85      1.15 o
   0 -10   2        0.34        0.49      0.84 o
   1 -10   2       31.27       27.15      2.60 o
   2 -10   2        5.27        2.80      1.40 o
   3 -10   2        6.25        3.69      1.15 o
   4 -10   2       46.04       45.96      2.01 o
   5 -10   2       61.46       56.51      1.89 o
   6 -10   2       43.22       42.25      3.86 o
   7 -10   2       13.33       16.72      1.17 o
   8 -10   2        6.00        5.46      1.03 o
   9 -10   2       15.87       15.53      1.18 o
  10 -10   2       13.35       18.89      1.40 o
  -4  -9   2        0.40        1.30      1.06 o
  -3  -9   2        9.28       12.10      1.52 o
  -2  -9   2       17.74       24.36      1.77 o
  -1  -9   2       30.50       22.48      1.62 o
   0  -9   2        0.72        0.62      0.74 o
   1  -9   2       58.98       23.54      1.80 o
   2  -9   2       35.38       27.58      1.70 o
   3  -9   2        8.36        8.53      0.58 o
   4  -9   2       33.47       38.27      1.56 o
   5  -9   2        2.63        2.10      0.59 o
   6  -9   2       47.50       42.95      1.39 o
   7  -9   2        2.79        3.16      0.54 o
   8  -9   2        0.51        1.35      0.54 o
   9  -9   2        4.48        4.97      0.84 o
  10  -9   2        0.70        0.36      0.85 o
  11  -9   2        0.33       -0.20      0.71 o
  -5  -8   2        9.49       11.32      1.59 o
  -4  -8   2        0.19        0.27      1.10 o
  -3  -8   2       22.66       19.80      1.63 o
  -2  -8   2        1.24        0.25      0.78 o
  -1  -8   2       13.17       13.58      1.24 o
   0  -8   2      135.56      146.59      4.03 o
   1  -8   2       83.08       81.72      1.66 o
   2  -8   2        5.49        6.83      0.52 o
   3  -8   2        0.09        0.15      0.28 o
   4  -8   2      155.53      164.83      2.88 o
   5  -8   2       91.88       98.53      2.47 o
   6  -8   2        2.17        2.13      0.60 o
   7  -8   2       41.24       40.11      1.59 o
   8  -8   2      108.24      108.30      2.58 o
   9  -8   2        2.03        1.35      0.56 o
  10  -8   2        0.67        1.04      0.65 o
  11  -8   2        5.01        5.54      0.85 o
  -6  -7   2       31.40       36.25      6.16 o
  -5  -7   2        2.22        2.55      1.45 o
  -4  -7   2        1.03        1.02      0.87 o
  -3  -7   2       64.99       65.82      2.69 o
  -2  -7   2       80.08       88.09      3.96 o
  -1  -7   2        0.08        0.56      0.40 o
   0  -7   2       14.56       13.81      0.42 o
   1  -7   2        4.45        3.58      0.25 o
   2  -7   2      380.89      405.94      4.24 o
   3  -7   2       47.88       56.41      0.95 o
   4  -7   2       52.88       51.11      0.82 o
   5  -7   2       35.79       33.61      1.04 o
   6  -7   2       10.52       12.65      0.73 o
   7  -7   2       54.84       53.64      1.31 o
   8  -7   2       20.11       24.71      1.01 o
   9  -7   2        3.43        3.17      0.63 o
  10  -7   2        2.14        3.28      0.74 o
  11  -7   2        2.32        1.88      0.74 o
  -7  -6   2        5.16        8.03      3.21 o
  -6  -6   2        0.55        0.35      0.98 o
  -5  -6   2        9.21        9.04      1.40 o
  -4  -6   2       17.52       16.50      1.11 o
  -3  -6   2        6.11        5.66      0.73 o
  -2  -6   2       13.30       13.79      0.46 o
  -1  -6   2        0.78        1.47      0.19 o
   0  -6   2      254.54      252.68      2.48 o
   1  -6   2        6.66        7.67      0.27 o
   2  -6   2        0.01        0.32      0.23 o
   3  -6   2        8.14        8.21      0.27 o
   4  -6   2        0.00       -0.06      0.16 o
   5  -6   2      496.83      523.58      5.47 o
   6  -6   2       10.00        9.99      0.44 o
   7  -6   2      402.03      414.08      5.70 o
   8  -6   2      187.48      184.71      3.27 o
   9  -6   2       10.66        8.67      0.83 o
  10  -6   2        8.54        6.84      0.84 o
  11  -6   2        4.70        6.93      0.90 o
  -8  -5   2        0.52       -0.79      0.90 o
  -7  -5   2        6.84        9.04      1.18 o
  -6  -5   2        5.72        2.83      0.82 o
  -5  -5   2       11.66        7.63      0.96 o
  -4  -5   2        9.17        7.11      0.49 o
  -3  -5   2        0.12        0.28      0.28 o
  -2  -5   2      152.35      149.01      1.68 o
  -1  -5   2       32.60       25.18      0.60 o
   0  -5   2      479.50      485.83      4.43 o
   1  -5   2        9.22       12.81      0.34 o
   2  -5   2     2188.47     2346.13     21.79 o
   3  -5   2      397.51      471.11      4.55 o
   4  -5   2      401.43      407.31      4.26 o
   5  -5   2       69.45       79.30      1.07 o
   6  -5   2      151.08      145.38      1.82 o
   7  -5   2       86.35       91.11      1.48 o
   8  -5   2       21.14       21.42      0.68 o
   9  -5   2        6.96        6.23      0.73 o
  10  -5   2        0.77        0.22      0.52 o
  11  -5   2       17.00       15.87      1.12 o
  -8  -4   2        2.72        2.40      0.91 o
  -7  -4   2        4.80        5.54      0.52 o
  -6  -4   2       47.30       47.90      1.87 o
  -5  -4   2       11.13        8.74      0.55 o
  -4  -4   2      174.36      169.76      2.72 o
  -3  -4   2       99.74       93.62      1.31 o
  -2  -4   2       15.89       16.95      0.40 o
  -1  -4   2       27.37       18.52      0.40 o
   0  -4   2      438.39      430.85      3.98 o
   1  -4   2      422.56      429.06      3.94 o
   2  -4   2      754.32      741.10      7.02 o
   3  -4   2      544.93      600.83      6.06 o
   4  -4   2      164.39      183.50      1.97 o
   5  -4   2      550.41      555.74      5.76 o
   6  -4   2      301.55      304.16      3.20 o
   7  -4   2       11.17       13.00      0.60 o
   8  -4   2       13.68       14.49      1.05 o
   9  -4   2        7.36        7.19      1.12 o
  10  -4   2        5.29        5.91      0.67 o
  11  -4   2        7.39        7.93      1.50 o
  -9  -3   2        5.43        4.03      1.44 o
  -8  -3   2        6.79        5.72      0.83 o
  -7  -3   2       34.26       35.45      1.41 o
  -6  -3   2       80.92       88.56      1.96 o
  -5  -3   2      261.65      245.26      3.32 o
  -4  -3   2      251.79      263.53      3.00 o
  -3  -3   2        5.26        2.17      0.23 o
  -2  -3   2       22.88       22.59      0.46 o
  -1  -3   2      656.87      623.95      5.89 o
   0  -3   2      159.81      172.06      1.85 o
   1  -3   2     1424.85     1400.78     12.32 o
   2  -3   2      149.82      139.95      1.45 o
   3  -3   2     3234.07     3174.91     29.07 o
   4  -3   2      934.18      950.00      8.44 o
   5  -3   2      164.31      181.74      2.01 o
   6  -3   2        3.59        4.50      0.56 o
   7  -3   2        2.49        3.16      0.39 o
   8  -3   2       21.85       17.60      1.11 o
   9  -3   2       38.29       38.76      1.54 o
  10  -3   2        2.61        3.89      0.72 o
  11  -3   2        1.82        1.88      0.73 o
  -9  -2   2       16.75       19.19      1.00 o
  -8  -2   2       40.98       39.71      2.17 o
  -7  -2   2      223.56      223.94      3.93 o
  -6  -2   2        7.51        7.74      0.95 o
  -5  -2   2       14.23       10.41      0.47 o
  -4  -2   2      435.13      448.49      4.50 o
  -3  -2   2       22.03       21.69      0.47 o
  -2  -2   2      822.32      777.12      7.30 o
  -1  -2   2     2423.40     2346.52     24.75 o
   0  -2   2     3647.14     3515.04     36.38 o
   1  -2   2     9204.28     7780.14    155.18 o
   2  -2   2     7018.84     6341.11     70.22 o
   3  -2   2     1054.16     1094.37     10.14 o
   4  -2   2       65.14       70.12      0.92 o
   5  -2   2      457.95      516.02      5.07 o
   6  -2   2      138.15      144.76      1.86 o
   7  -2   2        0.75       -0.28      0.28 o
   8  -2   2        4.37        3.33      0.59 o
   9  -2   2        0.34        0.11      0.52 o
  10  -2   2        0.00       -0.93      1.02 o
  11  -2   2        2.79        3.57      0.62 o
 -10  -1   2        0.03        0.11      0.77 o
  -9  -1   2       15.27       15.15      0.93 o
  -8  -1   2      132.17      119.76      2.57 o
  -7  -1   2       49.53       47.16      1.39 o
  -6  -1   2        1.08        0.13      0.29 o
  -5  -1   2       31.24       18.68      0.55 o
  -4  -1   2        0.51        0.95      0.20 o
  -3  -1   2      184.91      185.68      1.98 o
  -2  -1   2      347.33      347.95      3.37 o
  -1  -1   2      359.68      353.98      3.57 o
   0  -1   2     2721.02     2589.26     27.31 o
   1  -1   2      522.78      513.64      5.21 o
   2  -1   2      169.57      178.60      1.79 o
   3  -1   2      111.68      102.18      1.16 o
   4  -1   2      264.61      285.71      2.91 o
   5  -1   2      132.41      160.83      1.86 o
   6  -1   2       43.35       47.85      0.95 o
   7  -1   2       28.16       23.86      1.88 o
   8  -1   2        5.86        6.09      0.59 o
   9  -1   2        2.64        2.43      0.48 o
  10  -1   2       12.49       14.09      1.73 o
 -10   0   2       16.90       17.34      1.34 o
  -9   0   2       47.91       48.28      1.39 o
  -8   0   2       40.82       36.76      1.14 o
  -7   0   2        0.37        0.20      0.37 o
  -6   0   2        3.81        3.46      0.33 o
  -5   0   2      205.93      232.92      2.54 o
  -4   0   2        5.72        6.66      0.28 o
  -3   0   2      543.31      537.74      5.14 o
  -2   0   2     8086.66     7520.07     68.91 o
  -1   0   2      386.34      354.44      3.54 o
   0   0   2      670.93      684.70      8.21 o
   1   0   2     1787.73     1693.77     15.95 o
   2   0   2      282.93      261.38      3.02 o
   3   0   2      157.04      189.68      1.96 o
   4   0   2       27.30       34.21      0.53 o
   5   0   2      233.00      243.67      2.70 o
   6   0   2        6.86        4.71      0.39 o
   7   0   2        3.24        1.74      0.49 o
   8   0   2        6.70        5.08      0.44 o
   9   0   2        0.43       -0.54      1.19 o
  10   0   2        4.52        3.01      1.34 o
 -11   1   2       25.84       30.64      1.41 o
 -10   1   2        0.82        1.62      0.53 o
  -9   1   2       44.95       45.01      1.48 o
  -8   1   2       59.07       52.68      1.32 o
  -7   1   2       14.26       12.01      0.67 o
  -6   1   2       12.67       10.57      0.45 o
  -5   1   2      181.41      187.50      2.09 o
  -4   1   2       18.07       19.40      0.43 o
  -3   1   2     1132.18     1174.10     12.68 o
  -2   1   2      174.40      168.91      1.94 o
  -1   1   2     3100.17     2890.83     33.73 o
   0   1   2      752.27      710.42      6.79 o
   1   1   2      103.86      121.18      1.33 o
   2   1   2      720.62      728.90      8.02 o
   3   1   2      796.12      825.65      9.48 o
   4   1   2      262.09      314.67      3.53 o
   5   1   2        0.84       -0.18      0.35 o
   6   1   2        6.94        3.90      0.63 o
   7   1   2       17.45       15.46      1.13 o
   8   1   2        8.56        7.93      1.25 o
   9   1   2        2.25        1.66      0.91 o
 -11   2   2        0.49        1.69      0.62 o
 -10   2   2        4.93        5.51      0.64 o
  -9   2   2        0.01        0.20      0.38 o
  -8   2   2        4.25        3.76      0.50 o
  -7   2   2        6.09        6.31      0.44 o
  -6   2   2       26.38       28.61      0.73 o
  -5   2   2       92.76       84.55      1.38 o
  -4   2   2     1049.83     1149.13     10.71 o
  -3   2   2        0.01        0.27      0.14 o
  -2   2   2      113.35      101.53      1.12 o
  -1   2   2      255.46      241.68      2.56 o
   0   2   2       15.55       17.11      0.37 o
   1   2   2        0.00        0.11      0.13 o
   2   2   2      115.97      137.77      1.84 o
   3   2   2      115.03      130.72      1.87 o
   4   2   2       81.85       82.16      1.53 o
   5   2   2      127.56      119.37      2.54 o
   6   2   2       72.22       71.34      2.25 o
   7   2   2        4.51        4.14      1.09 o
   8   2   2        7.57        8.62      1.09 o
   9   2   2        3.72        2.48      1.03 o
 -11   3   2        0.00       -0.50      0.72 o
 -10   3   2       25.01       22.06      1.07 o
  -9   3   2       38.63       40.78      1.17 o
  -8   3   2       32.56       25.72      0.85 o
  -7   3   2        9.09        7.17      0.50 o
  -6   3   2        0.89        0.41      0.21 o
  -5   3   2       86.89      104.95      1.28 o
  -4   3   2      190.61      200.16      2.07 o
  -3   3   2        0.06        0.12      0.10 o
  -2   3   2     1763.83     1691.98     18.34 o
  -1   3   2       43.58       56.01      0.71 o
   0   3   2     1290.19     1342.99     13.71 o
   1   3   2       51.54       34.81      0.67 o
   2   3   2        1.56        3.38      0.32 o
   3   3   2      311.89      318.72      4.23 o
   4   3   2        0.12        0.40      0.43 o
   5   3   2      157.47      155.45      3.58 o
   6   3   2        1.09        0.16      0.66 o
   7   3   2        0.48        0.10      0.74 o
   8   3   2        5.32        3.41      1.01 o
 -11   4   2       27.37       23.48      1.17 o
 -10   4   2       15.59       14.63      0.90 o
  -9   4   2       27.21       26.48      1.07 o
  -8   4   2        3.85        3.15      0.56 o
  -7   4   2       80.52       81.03      1.24 o
  -6   4   2       19.86       22.39      0.56 o
  -5   4   2       86.72       95.71      1.43 o
  -4   4   2      799.11      850.02      7.92 o
  -3   4   2      924.17      948.62      9.93 o
  -2   4   2       57.95       69.86      0.92 o
  -1   4   2       90.07       95.74      1.16 o
   0   4   2      366.29      393.17      4.20 o
   1   4   2      360.95      361.38      4.01 o
   2   4   2       66.17       56.13      1.17 o
   3   4   2       37.40       36.40      1.01 o
   4   4   2       74.00       76.36      2.24 o
   5   4   2       77.15       75.60      2.37 o
   6   4   2        5.32        3.88      0.87 o
   7   4   2        3.77        1.22      0.89 o
   8   4   2        4.34        6.20      1.21 o
 -11   5   2       30.08       34.85      1.59 o
 -10   5   2        6.35        6.77      0.73 o
  -9   5   2        3.45        4.66      0.64 o
  -8   5   2       51.03       52.60      1.44 o
  -7   5   2        0.05        0.11      0.30 o
  -6   5   2       15.81       14.86      0.60 o
  -5   5   2        5.81        6.08      0.27 o
  -4   5   2        0.11        0.16      0.13 o
  -3   5   2       66.91       76.29      1.75 o
  -2   5   2        1.43        1.18      0.15 o
  -1   5   2     1378.77     1442.84     15.61 o
   0   5   2        8.98        9.24      0.38 o
   1   5   2      535.08      543.76      6.31 o
   2   5   2       14.28       11.20      0.66 o
   3   5   2       22.01       17.75      1.30 o
   4   5   2      112.40      103.85      2.79 o
   5   5   2        8.54        9.20      1.41 o
   6   5   2        8.99       10.73      1.19 o
   7   5   2        0.79        1.05      1.08 o
 -11   6   2       32.76       33.16      1.60 o
 -10   6   2        0.00       -0.16      0.47 o
  -9   6   2       14.21       13.18      0.81 o
  -8   6   2        8.52        8.65      0.69 o
  -7   6   2       61.76       58.27      1.41 o
  -6   6   2       55.86       59.20      1.74 o
  -5   6   2       10.53        9.93      0.47 o
  -4   6   2      275.75      269.93      6.21 o
  -3   6   2        9.83        6.39      0.55 o
  -2   6   2       72.70       73.94      1.04 o
  -1   6   2       16.73       18.53      0.66 o
   0   6   2       50.92       51.73      0.97 o
   1   6   2        5.02        5.80      0.51 o
   2   6   2       18.81       18.66      1.12 o
   3   6   2        5.30        2.13      1.45 o
   4   6   2       12.82       13.88      1.38 o
   5   6   2        7.89        8.62      1.40 o
   6   6   2        0.03        0.01      1.06 o
 -11   7   2        3.61        2.99      0.66 o
 -10   7   2        8.56        6.34      0.69 o
  -9   7   2       33.73       27.93      1.08 o
  -8   7   2       28.18       30.03      1.58 o
  -7   7   2       66.99       59.47      1.60 o
  -6   7   2        5.05        3.94      0.50 o
  -5   7   2       83.23       76.62      2.89 o
  -4   7   2      367.08      357.96      8.69 o
  -3   7   2       87.82       84.75      3.51 o
  -2   7   2      312.77      298.57      5.75 o
  -1   7   2      242.59      231.10      4.11 o
   0   7   2       27.53       19.64      0.94 o
   1   7   2      237.55      209.20      3.77 o
   2   7   2      122.70      107.61      5.01 o
   3   7   2       44.30       44.39      2.26 o
   4   7   2        0.93        2.30      0.99 o
   5   7   2       33.09       36.16      3.11 o
 -11   8   2        3.16        3.77      1.20 o
 -10   8   2       18.60       19.35      1.85 o
  -9   8   2        0.79        0.77      0.59 o
  -8   8   2        2.27        0.68      0.60 o
  -7   8   2        4.05        3.23      0.55 o
  -6   8   2       65.36       70.72      4.11 o
  -5   8   2      230.92      201.14      7.81 o
  -4   8   2        9.68        6.51      1.50 o
  -3   8   2      118.29      106.98      5.21 o
  -2   8   2      233.44      221.17      8.41 o
  -1   8   2        8.21        5.61      1.03 o
   0   8   2      204.86      195.66      8.91 o
   1   8   2        2.64        1.41      0.88 o
   2   8   2       16.39       14.82      4.16 o
   3   8   2        0.00        0.28      0.95 o
   4   8   2       17.12       17.45      1.77 o
 -11   9   2       34.80       39.89      1.93 o
 -10   9   2        0.67        0.37      0.62 o
  -9   9   2        4.49        4.53      0.73 o
  -8   9   2       26.01       23.49      1.08 o
  -7   9   2       16.01       18.63      2.30 o
  -6   9   2       46.82       44.37      3.41 o
  -5   9   2        8.37        6.71      1.60 o
  -4   9   2      111.75      118.20      5.61 o
  -3   9   2       40.12       46.28      3.41 o
  -2   9   2        0.03       -0.30      0.70 o
  -1   9   2       60.97       54.93      2.58 o
   0   9   2        0.00       -1.00      1.00 o
   1   9   2        1.10        2.44      0.95 o
   2   9   2        0.00        0.77      0.91 o
   3   9   2        2.74        5.05      1.70 o
 -10  10   2        7.71        6.55      0.81 o
  -9  10   2        0.26        0.90      1.40 o
  -8  10   2        0.59       -0.20      1.20 o
  -7  10   2       10.10        9.72      2.00 o
  -6  10   2       42.90       44.68      3.51 o
  -5  10   2        0.89        0.20      1.20 o
  -4  10   2       70.38       67.91      4.31 o
  -3  10   2        2.22        2.41      1.35 o
  -2  10   2        1.86        0.62      0.87 o
  -1  10   2        4.38        5.31      1.70 o
   0  10   2        6.18        9.82      2.10 o
   1  10   2        2.36        0.40      1.40 o
   2  10   2        2.24        1.30      1.50 o
  -9  11   2       28.66       27.45      3.11 o
  -8  11   2        0.01        0.40      1.50 o
  -7  11   2        3.08        3.21      1.80 o
  -6  11   2        0.26        3.51      1.60 o
  -5  11   2        0.27        0.10      1.40 o
  -4  11   2       12.84       11.22      1.59 o
  -3  11   2        1.20        0.62      0.91 o
  -2  11   2        1.77        1.20      1.60 o
  -1  11   2        0.01        0.70      1.40 o
   0  11   2        3.46        2.30      1.70 o
  -8  12   2        0.45       -1.50      1.50 o
  -7  12   2       34.98       38.66      3.71 o
  -6  12   2       12.20       13.52      2.60 o
  -5  12   2       56.16       66.09      4.31 o
  -4  12   2        8.23        8.50      2.10 o
  -3  12   2        5.08        4.95      1.35 o
   3 -13   3        0.14       -1.30      1.40 o
   4 -13   3        1.38        3.11      1.70 o
   5 -13   3        6.40        7.80      1.48 o
   6 -13   3        1.76        2.65      1.27 o
   0 -12   3        2.83        4.71      1.80 o
   1 -12   3        0.01        0.10      1.50 o
   2 -12   3        4.05        4.41      1.70 o
   3 -12   3       18.64       16.73      2.30 o
   4 -12   3        2.20        1.64      1.15 o
   5 -12   3       21.54       21.88      1.81 o
   6 -12   3        9.59       11.00      0.76 o
   7 -12   3        2.87        4.61      0.80 o
   8 -12   3       10.17        8.71      1.10 o
   9 -12   3        4.52        4.01      1.00 o
  -1 -11   3        9.74       13.12      2.40 o
   0 -11   3       23.57       25.54      2.90 o
   1 -11   3        0.18        1.10      1.30 o
   2 -11   3       86.29       93.06      4.91 o
   3 -11   3       32.54       33.06      2.90 o
   4 -11   3        0.32        0.30      0.80 o
   5 -11   3       20.93       25.48      1.11 o
   6 -11   3       12.18       12.21      2.00 o
   7 -11   3        0.00       -0.47      0.54 o
   8 -11   3       33.94       37.76      2.20 o
   9 -11   3        7.33        9.11      1.03 o
  10 -11   3        4.05        3.71      1.20 o
  -3 -10   3        4.16        4.90      1.31 o
  -2 -10   3       17.94       21.69      1.81 o
  -1 -10   3       14.28       14.92      1.48 o
   0 -10   3       11.09       10.29      1.27 o
   1 -10   3        0.11        0.80      1.10 o
   2 -10   3       28.44       35.96      2.80 o
   3 -10   3       22.64       20.86      1.13 o
   4 -10   3        0.72       -0.05      0.41 o
   5 -10   3       50.55       47.95      1.77 o
   6 -10   3      141.04      156.74      6.46 o
   7 -10   3       21.16       17.36      0.98 o
   8 -10   3       30.36       34.25      1.62 o
   9 -10   3        6.65        4.33      0.95 o
  10 -10   3        1.14        1.38      0.77 o
  -4  -9   3        8.30        9.20      1.48 o
  -3  -9   3        0.40        0.24      1.15 o
  -2  -9   3       11.43       10.49      1.38 o
  -1  -9   3       10.73       11.61      1.27 o
   0  -9   3       23.16       22.25      1.48 o
   1  -9   3        1.93        0.85      0.74 o
   2  -9   3       12.39       15.15      0.71 o
   3  -9   3      148.50      149.28      2.81 o
   4  -9   3       31.85       28.37      1.08 o
   5  -9   3        9.68       10.20      0.67 o
   6  -9   3       72.86       68.96      1.86 o
   7  -9   3        0.58        0.12      0.43 o
   8  -9   3       23.93       24.11      1.34 o
   9  -9   3        8.47        6.97      0.91 o
  10  -9   3       30.84       27.00      2.65 o
  11  -9   3        1.36        3.33      0.88 o
  -5  -8   3        7.05       11.49      4.11 o
  -4  -8   3       16.34       16.58      1.63 o
  -3  -8   3        0.57        0.38      1.45 o
  -2  -8   3      139.00      142.14      4.32 o
  -1  -8   3       45.52       44.61      1.60 o
   0  -8   3        8.25        8.07      0.42 o
   1  -8   3       88.88       85.40      1.37 o
   2  -8   3       10.62       11.51      0.51 o
   3  -8   3      229.11      233.10      3.43 o
   4  -8   3        1.00        0.50      0.33 o
   5  -8   3       14.60       12.36      0.77 o
   6  -8   3       57.22       54.77      1.41 o
   7  -8   3        2.37        2.91      0.52 o
   8  -8   3      117.17      119.02      3.17 o
   9  -8   3       30.97       28.69      2.54 o
  10  -8   3        4.18        4.05      0.77 o
  11  -8   3        3.94        6.39      0.92 o
  -6  -7   3        0.00        0.24      1.10 o
  -5  -7   3        0.02       -0.57      0.88 o
  -4  -7   3        9.56       11.53      1.42 o
  -3  -7   3        5.64        4.97      1.03 o
  -2  -7   3       45.84       47.95      2.73 o
  -1  -7   3       15.43       14.40      0.57 o
   0  -7   3        3.43        3.85      0.58 o
   1  -7   3        3.02        2.52      0.26 o
   2  -7   3      156.95      169.63      2.04 o
   3  -7   3      415.71      432.63      5.14 o
   4  -7   3      148.02      152.76      1.67 o
   5  -7   3        4.24        4.74      0.69 o
   6  -7   3       18.80       22.14      0.80 o
   7  -7   3      356.90      359.24      5.75 o
   8  -7   3      241.88      230.11      5.13 o
   9  -7   3        0.03        0.69      0.49 o
  10  -7   3        0.00       -0.26      0.58 o
  11  -7   3       29.17       37.20      1.64 o
  -7  -6   3        1.46        0.76      1.10 o
  -6  -6   3        0.10       -0.39      0.88 o
  -5  -6   3       46.65       49.24      1.92 o
  -4  -6   3       97.21       90.52      1.87 o
  -3  -6   3       80.59       80.66      1.71 o
  -2  -6   3        9.00        9.91      0.47 o
  -1  -6   3       14.34       17.26      0.49 o
   0  -6   3       83.97       77.91      1.00 o
   1  -6   3       21.04       22.34      0.45 o
   2  -6   3       97.75      102.29      1.18 o
   3  -6   3        8.68       11.14      0.33 o
   4  -6   3      548.32      554.16      5.72 o
   5  -6   3        8.41       10.78      0.41 o
   6  -6   3     1002.71     1000.27     11.35 o
   7  -6   3       24.71       26.21      0.85 o
   8  -6   3       86.62       88.15      2.25 o
   9  -6   3        0.32        0.08      0.50 o
  10  -6   3        9.95        9.27      0.89 o
  11  -6   3       10.99       13.09      1.12 o
  -8  -5   3        3.57        2.64      1.78 o
  -7  -5   3        0.82        0.19      0.81 o
  -6  -5   3        4.83        3.99      0.61 o
  -5  -5   3      156.16      141.60      2.70 o
  -4  -5   3        0.10       -0.01      0.32 o
  -3  -5   3       18.77       18.50      0.84 o
  -2  -5   3        3.82        1.49      0.23 o
  -1  -5   3       69.67       69.28      1.03 o
   0  -5   3      412.23      409.92      4.07 o
   1  -5   3      470.75      481.68      4.46 o
   2  -5   3        2.72        2.40      0.21 o
   3  -5   3        0.35        1.35      0.15 o
   4  -5   3      268.95      308.04      3.32 o
   5  -5   3     1039.57     1047.20     10.52 o
   6  -5   3       36.72       36.35      0.73 o
   7  -5   3      325.64      321.53      3.63 o
   8  -5   3       71.96       75.72      1.63 o
   9  -5   3       62.47       52.44      1.71 o
  10  -5   3       13.92       12.66      0.98 o
  11  -5   3        4.37        1.78      0.82 o
  -8  -4   3        3.08        3.21      0.58 o
  -7  -4   3       10.79        8.05      0.79 o
  -6  -4   3        3.11        2.77      0.48 o
  -5  -4   3       40.61       39.82      1.22 o
  -4  -4   3      244.54      235.16      3.16 o
  -3  -4   3      203.57      204.11      2.41 o
  -2  -4   3       55.28       56.22      0.85 o
  -1  -4   3       40.95       34.27      0.57 o
   0  -4   3      212.46      217.91      2.36 o
   1  -4   3       10.08        9.29      0.25 o
   2  -4   3       34.83       44.09      0.61 o
   3  -4   3      101.87      107.35      1.31 o
   4  -4   3       20.60       21.94      0.49 o
   5  -4   3     1130.87     1134.15     10.70 o
   6  -4   3      144.77      142.65      1.65 o
   7  -4   3      221.64      210.57      2.42 o
   8  -4   3      135.06      133.38      5.41 o
   9  -4   3        1.30        0.94      0.47 o
  10  -4   3        5.76        6.18      0.79 o
  11  -4   3        0.19        0.77      0.65 o
  -9  -3   3        4.06        3.76      1.14 o
  -8  -3   3        0.10       -0.30      0.55 o
  -7  -3   3       72.86       74.70      1.88 o
  -6  -3   3        7.68        8.84      0.72 o
  -5  -3   3      384.24      386.43      4.87 o
  -4  -3   3       38.74       43.31      0.84 o
  -3  -3   3      624.01      653.97      6.34 o
  -2  -3   3      461.09      452.99      4.43 o
  -1  -3   3      218.85      230.24      2.48 o
   0  -3   3     4669.74     4556.98     46.87 o
   1  -3   3      400.02      426.40      5.12 o
   2  -3   3      288.87      286.96      2.82 o
   3  -3   3      551.54      535.62      5.11 o
   4  -3   3      135.62      134.28      1.53 o
   5  -3   3       72.90       76.51      1.00 o
   6  -3   3      101.19      113.83      1.47 o
   7  -3   3      202.43      188.78      4.30 o
   8  -3   3       21.59       19.25      0.89 o
   9  -3   3        2.10        0.93      0.87 o
  10  -3   3        0.04        0.27      0.52 o
  11  -3   3        4.04        4.79      0.70 o
 -10  -2   3        4.38        4.96      1.14 o
  -9  -2   3        3.46        3.44      0.66 o
  -8  -2   3        4.21        3.29      0.60 o
  -7  -2   3        1.84        2.25      0.48 o
  -6  -2   3      261.30      261.40      3.82 o
  -5  -2   3      101.31      103.36      1.68 o
  -4  -2   3      116.05      117.85      1.48 o
  -3  -2   3      271.63      289.01      2.97 o
  -2  -2   3       48.08       51.78      0.72 o
  -1  -2   3     4604.01     4370.02     46.08 o
   0  -2   3      298.71      308.58      3.34 o
   1  -2   3       31.91       29.21      0.41 o
   2  -2   3       50.67       49.06      0.58 o
   3  -2   3       20.12       24.82      0.41 o
   4  -2   3     1232.20     1351.72     12.55 o
   5  -2   3       25.58       22.22      0.52 o
   6  -2   3      187.80      203.57      2.43 o
   7  -2   3      340.26      319.33      4.61 o
   8  -2   3        7.79        8.05      0.64 o
   9  -2   3       10.52       11.53      0.84 o
  10  -2   3        2.79        2.48      0.54 o
 -10  -1   3        0.11        0.56      0.59 o
  -9  -1   3        3.33        2.84      0.96 o
  -8  -1   3       25.66       28.04      1.02 o
  -7  -1   3      703.98      675.45      8.76 o
  -6  -1   3       79.13       76.65      1.43 o
  -5  -1   3        2.63        2.64      0.29 o
  -4  -1   3      136.24      147.33      1.71 o
  -3  -1   3      232.01      227.60      2.36 o
  -2  -1   3      986.40      944.97      9.35 o
  -1  -1   3      349.34      352.55      3.78 o
   0  -1   3       71.94       73.27      0.90 o
   1  -1   3     1022.28     1016.29     10.02 o
   2  -1   3       17.02       23.72      0.33 o
   3  -1   3       37.12       45.91      0.58 o
   4  -1   3        2.28        4.58      0.22 o
   5  -1   3      170.19      198.30      2.05 o
   6  -1   3        6.13        6.61      0.42 o
   7  -1   3      160.77      165.87      2.69 o
   8  -1   3       52.74       56.99      2.07 o
   9  -1   3        0.91        0.43      0.98 o
  10  -1   3        1.07        0.20      1.18 o
 -10   0   3        1.19        0.65      0.58 o
  -9   0   3       15.34       15.32      0.82 o
  -8   0   3        5.40        6.20      0.56 o
  -7   0   3      219.04      198.62      3.08 o
  -6   0   3      219.42      224.73      2.69 o
  -5   0   3       26.96       27.39      0.62 o
  -4   0   3        5.60        4.26      0.27 o
  -3   0   3     1711.60     1699.86     15.67 o
  -2   0   3      236.02      228.79      2.41 o
  -1   0   3     5171.96     4526.16     46.82 o
   0   0   3       17.99       15.24      0.45 o
   1   0   3        0.02        0.68      0.19 o
   2   0   3      249.10      244.32      3.00 o
   3   0   3        0.02        1.39      0.22 o
   4   0   3       43.41       42.64      0.78 o
   5   0   3        0.55        0.49      0.34 o
   6   0   3       96.61      100.17      2.26 o
   7   0   3       16.98       21.26      1.26 o
   8   0   3       77.49       74.18      2.41 o
   9   0   3        3.53        2.15      1.13 o
  10   0   3        1.44        1.25      1.30 o
 -11   1   3        0.74        0.56      0.68 o
 -10   1   3       15.30       11.99      0.80 o
  -9   1   3        9.71       11.59      0.73 o
  -8   1   3       58.00       56.30      1.36 o
  -7   1   3       88.21       90.69      1.83 o
  -6   1   3       75.00       68.27      1.22 o
  -5   1   3       42.94       42.68      1.02 o
  -4   1   3        5.59        6.02      0.26 o
  -3   1   3      964.71      991.00      9.21 o
  -2   1   3     1398.66     1297.41     14.45 o
  -1   1   3     2989.28     2720.72     31.58 o
   0   1   3      951.95      918.66      8.30 o
   1   1   3      385.32      412.08      4.80 o
   2   1   3     1054.69     1125.10     12.25 o
   3   1   3      339.59      367.84      4.35 o
   4   1   3      108.11      102.26      1.61 o
   5   1   3        0.07        0.20      0.40 o
   6   1   3        0.51       -0.53      0.57 o
   7   1   3        0.47        2.27      0.76 o
   8   1   3        1.86        1.16      0.81 o
   9   1   3        6.97        5.58      1.45 o
 -11   2   3        3.95        2.99      0.80 o
 -10   2   3        4.56        5.44      0.63 o
  -9   2   3        0.51        0.68      0.41 o
  -8   2   3      150.88      150.64      2.55 o
  -7   2   3      143.11      155.12      2.21 o
  -6   2   3      120.57      118.06      1.58 o
  -5   2   3       20.17       17.97      0.62 o
  -4   2   3        1.18        0.94      0.18 o
  -3   2   3     1175.39     1218.38     11.15 o
  -2   2   3      146.37      133.95      1.80 o
  -1   2   3       82.16       69.47      0.91 o
   0   2   3        4.94        4.18      0.20 o
   1   2   3      138.32      147.99      1.67 o
   2   2   3      224.51      236.16      2.91 o
   3   2   3      633.59      676.64      8.37 o
   4   2   3      128.74      133.03      2.16 o
   5   2   3      169.43      157.46      3.15 o
   6   2   3      140.34      137.58      3.39 o
   7   2   3        9.27       11.82      1.13 o
   8   2   3       14.05       17.94      1.40 o
   9   2   3       10.49       11.04      2.85 o
 -11   3   3        0.44        0.53      0.59 o
 -10   3   3        1.18        0.44      0.49 o
  -9   3   3       34.33       36.72      1.14 o
  -8   3   3      169.03      178.44      2.62 o
  -7   3   3       17.12       15.70      0.54 o
  -6   3   3        0.81        1.31      0.25 o
  -5   3   3        5.61        6.76      0.28 o
  -4   3   3        1.03        1.75      0.16 o
  -3   3   3        6.63        4.03      0.21 o
  -2   3   3        7.91        9.30      0.33 o
  -1   3   3      710.17      778.82      7.54 o
   0   3   3      317.32      353.94      4.54 o
   1   3   3     1656.86     1740.45     17.54 o
   2   3   3      116.46      132.44      1.90 o
   3   3   3        2.70        2.20      0.39 o
   4   3   3      124.32      116.71      3.17 o
   5   3   3       19.39       12.30      0.99 o
   6   3   3        4.61        9.02      0.99 o
   7   3   3       32.80       32.03      1.72 o
   8   3   3       11.09       11.72      1.56 o
 -11   4   3       19.59       19.79      1.32 o
 -10   4   3        0.02       -0.35      0.47 o
  -9   4   3        9.36        7.46      0.68 o
  -8   4   3       80.15       74.08      2.53 o
  -7   4   3      109.09       96.51      1.50 o
  -6   4   3      138.80      152.60      1.84 o
  -5   4   3       82.09       78.90      1.03 o
  -4   4   3        0.82        0.44      0.11 o
  -3   4   3       16.54       13.88      0.52 o
  -2   4   3       18.36       17.71      0.39 o
  -1   4   3      840.29      881.97      8.56 o
   0   4   3       45.15       54.05      0.89 o
   1   4   3       66.85       84.65      1.22 o
   2   4   3      125.20      129.46      2.07 o
   3   4   3      112.15      106.00      2.10 o
   4   4   3       37.70       33.38      1.80 o
   5   4   3       38.13       31.37      1.57 o
   6   4   3       45.32       39.54      1.88 o
   7   4   3        5.20        7.34      1.21 o
 -11   5   3        0.94        1.90      0.64 o
 -10   5   3        2.11        1.37      1.08 o
  -9   5   3        1.26        1.45      0.49 o
  -8   5   3      100.61       77.37      1.78 o
  -7   5   3        3.90        4.78      0.54 o
  -6   5   3       81.45       72.92      1.14 o
  -5   5   3      359.02      353.57      3.64 o
  -4   5   3        8.31        8.95      0.52 o
  -3   5   3       81.87       83.52      1.82 o
  -2   5   3       62.30       68.41      0.99 o
  -1   5   3      187.52      173.18      2.04 o
   0   5   3      106.54      102.94      1.47 o
   1   5   3        6.47        6.28      0.42 o
   2   5   3      287.94      273.12      3.59 o
   3   5   3       46.85       39.55      1.61 o
   4   5   3       53.47       52.93      2.37 o
   5   5   3        3.61        0.77      1.31 o
   6   5   3        2.36        1.66      0.89 o
   7   5   3        0.10       -0.11      1.13 o
 -11   6   3       16.42       15.74      1.17 o
 -10   6   3        3.63        3.50      0.91 o
  -9   6   3        8.61       13.56      1.21 o
  -8   6   3      364.04      321.48      5.09 o
  -7   6   3      110.77      104.11      2.38 o
  -6   6   3      191.76      182.42      3.18 o
  -5   6   3       61.42       60.05      1.77 o
  -4   6   3        7.63        5.30      0.59 o
  -3   6   3      209.50      220.66      6.21 o
  -2   6   3       76.01       78.12      1.31 o
  -1   6   3        3.08        4.02      0.32 o
   0   6   3       18.26       22.33      0.76 o
   1   6   3       60.24       61.86      1.63 o
   2   6   3       21.00       20.29      1.52 o
   3   6   3      100.95       78.62      4.46 o
   4   6   3       26.78       22.85      1.77 o
   5   6   3        8.06        8.03      1.35 o
   6   6   3       27.52       31.83      2.26 o
 -11   7   3        0.07        0.35      0.55 o
 -10   7   3        4.47        4.93      1.01 o
  -9   7   3        9.05        8.18      0.75 o
  -8   7   3      190.21      178.28      3.65 o
  -7   7   3        3.29        3.41      0.46 o
  -6   7   3      116.69      103.83      4.76 o
  -5   7   3       30.14       33.45      1.91 o
  -4   7   3      164.44      154.96      4.63 o
  -3   7   3      352.75      329.61     12.07 o
  -2   7   3       17.11       17.38      3.06 o
  -1   7   3      216.20      203.18      4.20 o
   0   7   3       59.69       65.56      2.51 o
   1   7   3      127.90      131.63      3.93 o
   2   7   3       38.06       33.33      1.95 o
   3   7   3       24.11       28.75      1.88 o
   4   7   3        1.99        1.36      1.30 o
   5   7   3       11.67       12.25      1.63 o
 -11   8   3        0.82        1.21      1.05 o
 -10   8   3        0.07        1.37      0.63 o
  -9   8   3        2.18        1.02      1.20 o
  -8   8   3       26.31       21.86      1.08 o
  -7   8   3        0.84        2.20      1.40 o
  -6   8   3        6.96        5.71      1.60 o
  -5   8   3      166.61      162.47      6.81 o
  -4   8   3       52.91       51.29      3.41 o
  -3   8   3        7.17        8.81      1.80 o
  -2   8   3        9.37        8.81      1.80 o
  -1   8   3       28.10       24.61      2.90 o
   0   8   3        3.16        5.16      0.86 o
   1   8   3       18.29       23.11      1.62 o
   2   8   3       10.58        6.74      2.35 o
   3   8   3        7.56       11.19      2.00 o
   4   8   3       11.22       12.61      3.21 o
 -11   9   3        0.39       -0.67      0.70 o
 -10   9   3        8.69        8.02      0.90 o
  -9   9   3       14.41       17.80      1.70 o
  -8   9   3        0.10        0.10      1.20 o
  -7   9   3        4.02        1.40      1.20 o
  -6   9   3       27.86       23.84      2.50 o
  -5   9   3       13.73       13.92      2.00 o
  -4   9   3       62.96       51.39      3.71 o
  -3   9   3       15.53       14.42      2.20 o
  -2   9   3       85.77       79.10      3.15 o
  -1   9   3        3.22        2.77      0.91 o
   0   9   3       11.57        8.51      1.80 o
   1   9   3        0.23       -0.30      1.10 o
   2   9   3        0.74       -0.14      0.98 o
   3   9   3        6.73        8.15      1.48 o
 -10  10   3        1.78        3.91      1.80 o
  -9  10   3       11.84       11.12      2.20 o
  -8  10   3       22.41       25.24      2.80 o
  -7  10   3        1.00       -0.20      1.20 o
  -6  10   3       81.29       85.24      4.91 o
  -5  10   3        0.33       -1.10      1.10 o
  -4  10   3        4.34        3.51      1.70 o
  -3  10   3        3.20        1.11      1.70 o
  -2  10   3        2.47        3.02      1.10 o
  -1  10   3        0.19        1.69      0.94 o
   0  10   3        0.22       -0.90      1.20 o
   1  10   3        5.68        4.61      1.80 o
  -9  11   3        1.34        1.80      1.80 o
  -8  11   3       58.26       61.40      4.51 o
  -7  11   3       42.91       46.78      3.81 o
  -6  11   3       10.00        5.01      1.80 o
  -5  11   3       21.61       24.64      2.90 o
  -4  11   3        4.99        7.72      1.42 o
  -3  11   3        8.34        9.14      1.51 o
  -2  11   3        6.20        7.46      2.15 o
  -1  11   3        6.13        3.71      1.70 o
  -7  12   3        1.07        1.20      1.70 o
  -6  12   3       18.51       23.94      3.21 o
  -5  12   3        2.46        2.80      2.00 o
  -4  12   3        3.11        4.59      1.31 o
  -3  12   3        1.39        1.35      1.27 o
   3 -13   4        1.34        0.80      1.60 o
   4 -13   4        3.63        3.01      1.70 o
   5 -13   4        0.03       -1.10      1.30 o
   7 -13   4        0.16       -0.30      0.60 o
   0 -12   4        1.51        0.80      1.60 o
   1 -12   4       51.14       57.00      4.11 o
   2 -12   4        0.65        2.00      1.50 o
   3 -12   4        6.69        7.51      1.90 o
   4 -12   4       10.60       11.16      0.74 o
   5 -12   4        5.58        5.38      0.95 o
   6 -12   4       23.29       23.45      3.21 o
   7 -12   4        0.03       -0.10      0.70 o
   8 -12   4        6.94        9.42      1.30 o
  -2 -11   4        2.52        4.16      1.27 o
  -1 -11   4       12.92       14.03      1.63 o
   0 -11   4       21.59       26.24      2.80 o
   1 -11   4       45.95       52.59      3.61 o
   2 -11   4        0.81        1.00      1.30 o
   3 -11   4        7.92        6.17      0.75 o
   4 -11   4        2.41        2.26      0.57 o
   5 -11   4       17.06       13.80      0.91 o
   6 -11   4       50.07       62.12      2.40 o
   7 -11   4        4.37        3.65      1.50 o
   8 -11   4        9.36        9.97      1.03 o
   9 -11   4       17.36       18.37      1.34 o
  -3 -10   4        2.27        1.25      1.06 o
  -2 -10   4       12.01        6.37      1.40 o
  -1 -10   4        0.73        0.45      1.65 o
   0 -10   4        0.31        1.33      0.88 o
   1 -10   4        0.07       -0.16      0.35 o
   2 -10   4        5.03        7.41      0.72 o
   3 -10   4        0.12       -0.65      0.65 o
   4 -10   4       37.79       37.56      1.54 o
   5 -10   4        9.01        8.62      0.64 o
   6 -10   4       25.42       22.21      1.06 o
   7 -10   4       43.00       44.19      2.05 o
   8 -10   4        3.36        3.36      0.80 o
   9 -10   4        3.97        2.50      0.79 o
  10 -10   4       17.83       16.95      1.45 o
  -4  -9   4        0.84        0.61      1.35 o
  -3  -9   4        5.06        3.45      1.65 o
  -2  -9   4       37.23       35.95      2.30 o
  -1  -9   4        3.83        4.09      0.44 o
   0  -9   4       10.99       13.01      0.73 o
   1  -9   4        1.25        2.31      0.48 o
   2  -9   4       29.42       25.85      1.21 o
   3  -9   4       11.97       12.65      0.63 o
   4  -9   4      217.38      221.96      3.38 o
   5  -9   4       38.69       37.21      1.19 o
   6  -9   4        1.54        1.41      0.42 o
   7  -9   4       14.95       13.36      1.03 o
   8  -9   4        0.03        0.19      0.53 o
   9  -9   4        4.68        2.50      0.78 o
  10  -9   4        3.71        2.89      0.90 o
  11  -9   4        3.93        5.81      1.40 o
  -5  -8   4        2.77        2.74      1.24 o
  -4  -8   4        0.62        0.16      0.91 o
  -3  -8   4        3.28        3.07      1.03 o
  -2  -8   4       71.87       68.04      1.77 o
  -1  -8   4       10.58       12.73      0.70 o
   0  -8   4        8.25        7.08      0.51 o
   1  -8   4      119.94      120.10      1.63 o
   2  -8   4      220.01      218.35      2.91 o
   3  -8   4       49.25       40.73      1.02 o
   4  -8   4       14.29       19.13      1.04 o
   5  -8   4        7.98        8.14      0.58 o
   6  -8   4       70.30       74.42      1.71 o
   7  -8   4       66.94       70.12      1.72 o
   8  -8   4       34.88       33.25      1.91 o
   9  -8   4        0.97        0.48      0.83 o
  10  -8   4       71.90       77.04      2.32 o
  11  -8   4        0.76        0.77      1.45 o
  -6  -7   4        0.32       -1.25      1.25 o
  -5  -7   4       12.24       11.73      1.48 o
  -4  -7   4       85.45       93.03      3.87 o
  -3  -7   4       45.60       43.65      1.38 o
  -2  -7   4        1.78        1.04      0.41 o
  -1  -7   4      660.50      642.90      6.71 o
   0  -7   4        5.50        4.66      0.37 o
   1  -7   4       97.99       99.83      1.39 o
   2  -7   4       36.94       43.16      0.78 o
   3  -7   4       20.11       21.24      0.48 o
   4  -7   4       26.69       28.35      0.55 o
   5  -7   4      467.46      482.51      5.12 o
   6  -7   4       51.79       49.17      1.33 o
   7  -7   4       59.40       64.47      1.62 o
   8  -7   4      206.79      210.12      4.19 o
   9  -7   4       40.12       36.31      1.45 o
  10  -7   4       17.46       17.67      1.11 o
  11  -7   4       13.02       12.27      1.07 o
  -7  -6   4        0.21       -0.19      1.35 o
  -6  -6   4       25.46       26.50      1.01 o
  -5  -6   4       11.97       10.63      0.88 o
  -4  -6   4       20.95       17.67      0.82 o
  -3  -6   4      169.19      163.36      2.67 o
  -2  -6   4      647.53      614.32      6.91 o
  -1  -6   4        0.10       -0.18      0.18 o
   0  -6   4        4.43        3.61      0.27 o
   1  -6   4      563.73      587.33      6.09 o
   2  -6   4      385.96      388.67      3.67 o
   3  -6   4      367.06      365.91      3.70 o
   4  -6   4        0.22        0.14      0.16 o
   5  -6   4       98.13      109.71      1.48 o
   6  -6   4      194.91      196.06      2.39 o
   7  -6   4      562.30      535.82      6.58 o
   8  -6   4       68.12       61.84      1.64 o
   9  -6   4       15.74       13.20      0.92 o
  10  -6   4        4.03        3.37      0.68 o
  11  -6   4       19.03       21.87      1.55 o
  -8  -5   4        2.43        2.39      1.56 o
  -7  -5   4        0.12        0.60      0.52 o
  -6  -5   4       10.07        9.15      0.71 o
  -5  -5   4       34.54       35.34      1.20 o
  -4  -5   4      179.38      178.54      2.78 o
  -3  -5   4      279.39      264.23      3.25 o
  -2  -5   4       25.75       30.35      0.63 o
  -1  -5   4       34.46       36.17      0.64 o
   0  -5   4        5.96        6.16      0.29 o
   1  -5   4      334.46      355.71      3.76 o
   2  -5   4      443.46      482.99      4.69 o
   3  -5   4       86.32       92.07      1.12 o
   4  -5   4       10.32       10.95      0.37 o
   5  -5   4      405.84      431.95      5.15 o
   6  -5   4      220.47      217.49      2.44 o
   7  -5   4       97.02       97.26      1.59 o
   8  -5   4       83.96       72.29      1.77 o
   9  -5   4        2.31        2.86      0.58 o
  10  -5   4        4.40        2.97      0.81 o
  11  -5   4        8.70       12.30      1.16 o
  -8  -4   4        1.85        1.53      0.56 o
  -7  -4   4        0.03       -0.41      0.45 o
  -6  -4   4       46.74       49.31      1.44 o
  -5  -4   4      140.49      128.06      2.22 o
  -4  -4   4      454.40      466.25      5.73 o
  -3  -4   4        0.10        0.12      0.19 o
  -2  -4   4       82.33       69.49      0.98 o
  -1  -4   4       48.65       54.63      0.98 o
   0  -4   4      101.40      111.06      1.41 o
   1  -4   4      197.25      221.12      2.55 o
   2  -4   4      539.36      552.06      5.05 o
   3  -4   4        0.23        0.53      0.17 o
   4  -4   4     1961.62     2029.24     19.91 o
   5  -4   4        1.40        1.14      0.43 o
   6  -4   4        5.63        5.17      0.32 o
   7  -4   4        5.05        4.29      0.40 o
   8  -4   4        0.16        0.13      0.41 o
   9  -4   4        0.59        0.12      0.50 o
  10  -4   4        0.38        1.07      0.58 o
  11  -4   4       15.68       18.96      1.20 o
  -9  -3   4        7.55        8.44      1.28 o
  -8  -3   4        1.25        1.51      0.64 o
  -7  -3   4        6.82        4.82      0.61 o
  -6  -3   4       16.17       16.34      0.75 o
  -5  -3   4       65.61       72.99      1.38 o
  -4  -3   4      169.38      194.81      2.36 o
  -3  -3   4      185.52      193.67      2.16 o
  -2  -3   4     1096.69     1106.02     11.02 o
  -1  -3   4        0.12        0.15      0.14 o
   0  -3   4     2216.80     2210.28     21.53 o
   1  -3   4     2097.87     2164.43     21.10 o
   2  -3   4      704.98      717.70      6.11 o
   3  -3   4      140.22      147.65      1.68 o
   4  -3   4        1.35        1.36      0.17 o
   5  -3   4       10.97       14.78      0.42 o
   6  -3   4       33.53       39.85      0.73 o
   7  -3   4       33.15       29.01      1.04 o
   8  -3   4        5.40        4.56      0.58 o
   9  -3   4       76.23       82.56      2.22 o
  10  -3   4        1.62        1.90      0.97 o
 -10  -2   4        0.13       -0.06      0.56 o
  -9  -2   4       10.60       11.97      0.89 o
  -8  -2   4        9.81        8.89      1.10 o
  -7  -2   4       18.04       18.30      0.84 o
  -6  -2   4       71.87       67.78      1.47 o
  -5  -2   4       39.54       36.60      0.85 o
  -4  -2   4        8.90        5.24      0.30 o
  -3  -2   4     1396.89     1443.68     13.45 o
  -2  -2   4      337.99      352.13      3.68 o
  -1  -2   4     1014.53      981.08     12.19 o
   0  -2   4    10410.39     9245.76     90.22 o
   1  -2   4       84.52       88.39      1.96 o
   2  -2   4      476.64      467.75      7.05 o
   3  -2   4       34.16       33.75      0.62 o
   4  -2   4      380.07      378.44      3.36 o
   5  -2   4       38.69       53.73      0.74 o
   6  -2   4       13.50       13.57      0.54 o
   7  -2   4       44.65       42.18      1.08 o
   8  -2   4       45.34       46.06      1.48 o
   9  -2   4       10.94        8.87      1.38 o
  10  -2   4        4.06        4.93      1.40 o
 -10  -1   4        8.59        6.95      0.73 o
  -9  -1   4       49.65       49.79      1.43 o
  -8  -1   4       27.13       24.32      0.97 o
  -7  -1   4       39.63       37.95      1.45 o
  -6  -1   4        4.12        3.99      0.42 o
  -5  -1   4       47.20       48.05      0.89 o
  -4  -1   4      247.96      252.62      2.68 o
  -3  -1   4      434.83      460.41      4.79 o
  -2  -1   4       69.11       70.04      0.91 o
  -1  -1   4       53.60       55.96      0.76 o
   0  -1   4     9683.68     8520.41    142.12 o
   1  -1   4      110.26      117.96      1.60 o
   2  -1   4        1.88        2.16      0.16 o
   3  -1   4      778.06      825.60      8.48 o
   4  -1   4       57.03       58.59      0.92 o
   5  -1   4        4.00        3.34      0.22 o
   6  -1   4      517.62      528.41      8.25 o
   7  -1   4       24.22       21.31      1.41 o
   8  -1   4        5.47        6.83      1.30 o
   9  -1   4        7.09        7.20      1.75 o
  10  -1   4        4.33        2.80      2.05 o
 -10   0   4       11.97       13.20      1.00 o
  -9   0   4       37.62       37.39      1.25 o
  -8   0   4        0.58        0.20      0.39 o
  -7   0   4        9.72        8.86      0.59 o
  -6   0   4       46.29       52.43      0.98 o
  -5   0   4      195.67      216.99      2.41 o
  -4   0   4      112.50      126.90      1.50 o
  -3   0   4      830.21      855.01      8.53 o
  -2   0   4      352.15      322.41      3.49 o
  -1   0   4     1610.80     1522.57     37.96 o
   0   0   4      514.60      521.09      6.32 o
   1   0   4       82.86       96.30      1.20 o
   2   0   4       73.79       87.53      1.17 o
   3   0   4       32.43       33.92      0.82 o
   4   0   4        0.14       -0.14      0.22 o
   5   0   4      227.61      243.94      3.76 o
   6   0   4       49.96       44.12      1.43 o
   7   0   4        0.44        0.03      0.58 o
   8   0   4       14.68       12.29      1.52 o
   9   0   4        6.50        9.05      1.55 o
 -11   1   4        1.88        2.19      0.61 o
 -10   1   4        7.50        6.84      0.69 o
  -9   1   4       12.22       10.01      0.71 o
  -8   1   4        0.01       -0.11      0.37 o
  -7   1   4        0.00       -0.11      0.34 o
  -6   1   4      450.61      434.01      4.91 o
  -5   1   4        7.71       10.34      0.37 o
  -4   1   4      729.37      759.46      7.21 o
  -3   1   4       21.08       16.88      0.38 o
  -2   1   4      588.97      577.96      7.60 o
  -1   1   4       28.05       21.22      0.48 o
   0   1   4     1407.19     1441.43     14.65 o
   1   1   4      537.05      507.54      5.34 o
   2   1   4      145.13      171.18      2.05 o
   3   1   4      339.71      382.54      4.55 o
   4   1   4       83.03       90.66      1.51 o
   5   1   4      157.99      157.20      3.06 o
   6   1   4      119.63      120.81      3.02 o
   7   1   4        1.90        1.35      0.70 o
   8   1   4       51.23       59.63      2.93 o
   9   1   4       22.55       19.15      3.06 o
 -11   2   4        5.89        5.47      0.78 o
 -10   2   4        5.40        5.32      0.62 o
  -9   2   4       43.26       43.04      1.24 o
  -8   2   4       43.45       45.04      1.58 o
  -7   2   4      119.09      119.74      1.68 o
  -6   2   4        8.66       11.34      0.47 o
  -5   2   4      170.17      150.92      1.73 o
  -4   2   4      225.03      238.11      2.45 o
  -3   2   4      141.49      125.45      1.58 o
  -2   2   4        2.62        4.61      0.29 o
  -1   2   4      552.05      524.46      5.53 o
   0   2   4     2502.26     2583.47     24.40 o
   1   2   4      550.15      579.80      5.55 o
   2   2   4       24.12       17.81      0.66 o
   3   2   4       88.17       84.63      1.42 o
   4   2   4        0.06       -0.29      0.38 o
   5   2   4      187.08      172.13      3.38 o
   6   2   4       11.70       10.00      0.99 o
   7   2   4       93.01       91.67      2.79 o
   8   2   4        1.09        1.57      1.24 o
 -11   3   4       30.88       31.89      1.38 o
 -10   3   4        0.09       -0.28      0.49 o
  -9   3   4        2.80        2.26      0.52 o
  -8   3   4       16.03       15.34      0.93 o
  -7   3   4        0.21        0.02      0.24 o
  -6   3   4       36.27       37.17      0.73 o
  -5   3   4      172.39      180.33      1.98 o
  -4   3   4      119.31      136.25      1.39 o
  -3   3   4      334.24      348.99      4.41 o
  -2   3   4        6.12        5.47      0.26 o
  -1   3   4       14.68       25.08      0.53 o
   0   3   4     1633.33     1710.99     15.52 o
   1   3   4        5.07        6.09      0.28 o
   2   3   4       38.58       44.26      0.94 o
   3   3   4       69.58       63.76      1.35 o
   4   3   4       52.18       49.31      1.53 o
   5   3   4       26.89       28.91      1.44 o
   6   3   4       88.79       81.60      2.55 o
   7   3   4        4.81        5.24      0.99 o
   8   3   4       23.58       25.57      2.95 o
 -11   4   4        6.80        6.18      0.78 o
 -10   4   4       23.57       23.26      2.66 o
  -9   4   4        0.16        0.33      0.40 o
  -8   4   4       32.22       31.17      1.09 o
  -7   4   4      103.14       99.56      1.53 o
  -6   4   4      125.11      112.18      1.67 o
  -5   4   4      515.29      499.16      4.73 o
  -4   4   4      202.05      226.48      3.19 o
  -3   4   4        2.71        8.54      0.30 o
  -2   4   4      174.32      214.68      2.71 o
  -1   4   4        4.15        6.50      0.29 o
   0   4   4      224.45      211.58      2.83 o
   1   4   4       39.52       40.75      0.88 o
   2   4   4        5.66        4.17      0.45 o
   3   4   4       49.97       54.20      1.60 o
   4   4   4        4.79        3.79      0.75 o
   5   4   4       35.89       31.79      1.55 o
   6   4   4        5.71        7.05      1.13 o
   7   4   4        1.45        3.08      1.47 o
 -11   5   4        7.25        5.10      0.75 o
 -10   5   4        4.60        4.03      0.63 o
  -9   5   4       50.15       40.39      1.39 o
  -8   5   4        6.28        6.28      0.60 o
  -7   5   4       70.74       61.31      1.44 o
  -6   5   4       68.21       70.27      1.57 o
  -5   5   4       58.19       53.45      1.06 o
  -4   5   4     1115.49     1111.78     13.06 o
  -3   5   4      414.89      413.85      5.62 o
  -2   5   4       29.39       43.59      0.84 o
  -1   5   4       67.81       70.37      1.19 o
   0   5   4        1.38        0.22      0.21 o
   1   5   4      145.93      155.46      2.12 o
   2   5   4      131.07      129.54      2.64 o
   3   5   4       33.33       27.75      1.41 o
   4   5   4        7.34        8.52      0.96 o
   5   5   4        1.05        0.84      0.77 o
   6   5   4        0.03        1.23      1.85 o
 -11   6   4        3.02        5.61      0.75 o
 -10   6   4       47.80       48.13      1.51 o
  -9   6   4       28.46       25.11      1.21 o
  -8   6   4        0.35       -0.01      0.44 o
  -7   6   4       94.87       85.83      2.01 o
  -6   6   4        8.49        9.09      0.74 o
  -5   6   4      119.27      107.05      2.68 o
  -4   6   4       71.91       78.29      2.09 o
  -3   6   4        4.44        4.43      0.28 o
  -2   6   4        0.04        0.84      0.27 o
  -1   6   4       22.90       29.81      0.81 o
   0   6   4        7.79       10.87      0.51 o
   1   6   4        5.75        6.54      0.61 o
   2   6   4       74.16       70.18      2.69 o
   3   6   4       74.93       75.08      4.61 o
   4   6   4        0.86        0.65      0.85 o
   5   6   4       19.37       18.32      1.90 o
 -11   7   4       14.46       16.78      1.15 o
 -10   7   4        4.26        4.48      0.74 o
  -9   7   4        2.50        2.62      0.57 o
  -8   7   4        7.99        5.88      0.57 o
  -7   7   4        0.31        0.00      0.47 o
  -6   7   4      424.79      383.14     12.92 o
  -5   7   4      129.68      142.24      6.21 o
  -4   7   4       13.84       17.13      2.10 o
  -3   7   4      662.24      618.44     19.23 o
  -2   7   4       53.63       55.19      3.51 o
  -1   7   4        1.52        1.08      0.61 o
   0   7   4       21.55       18.21      1.84 o
   1   7   4       24.36       23.53      1.59 o
   2   7   4       16.16       17.86      3.01 o
   3   7   4       30.37       39.18      2.40 o
   4   7   4       52.82       51.05      2.76 o
   5   7   4        4.40        5.93      1.41 o
 -11   8   4        3.62        5.07      0.89 o
 -10   8   4        1.64        1.87      0.64 o
  -9   8   4        0.81        0.88      0.46 o
  -8   8   4        3.00        5.21      1.70 o
  -7   8   4       20.06       19.03      2.30 o
  -6   8   4       68.56       62.20      3.91 o
  -5   8   4      159.17      148.25      6.51 o
  -4   8   4       83.30       79.13      4.41 o
  -3   8   4        5.76        4.61      1.50 o
  -2   8   4      349.89      331.66     11.72 o
  -1   8   4        3.60        4.79      1.06 o
   0   8   4       24.29       19.30      1.59 o
   1   8   4       20.54       28.11      1.84 o
   2   8   4        2.15        1.25      0.92 o
   3   8   4       27.45       31.82      2.16 o
 -10   9   4       11.98        9.42      2.30 o
  -9   9   4        8.71       12.42      2.30 o
  -8   9   4        2.63        0.50      1.30 o
  -7   9   4        2.12        1.90      1.30 o
  -6   9   4       25.08       36.56      3.21 o
  -5   9   4        8.72        7.71      1.80 o
  -4   9   4        4.00        3.31      1.60 o
  -3   9   4        4.32        5.11      1.70 o
  -2   9   4       26.60       18.75      1.63 o
  -1   9   4        2.09        2.22      1.65 o
   0   9   4        0.50       -0.20      1.20 o
   1   9   4        7.86        8.11      1.90 o
   2   9   4        4.48        4.91      1.80 o
 -10  10   4        1.67        2.50      1.80 o
  -9  10   4       21.56       28.55      3.21 o
  -8  10   4        0.32        2.30      1.60 o
  -7  10   4       65.25       78.23      4.81 o
  -6  10   4       46.16       47.08      3.71 o
  -5  10   4       43.72       38.97      3.41 o
  -4  10   4        1.42       -0.10      1.40 o
  -3  10   4        8.53        9.57      1.48 o
  -2  10   4        4.29        3.98      1.13 o
  -1  10   4        1.87        1.56      0.98 o
   0  10   4        1.88        0.00      1.50 o
   1  10   4        1.24        2.30      1.70 o
  -8  11   4       19.46       21.94      3.01 o
  -7  11   4        0.03        0.30      1.70 o
  -6  11   4       24.78       20.63      2.80 o
  -5  11   4        1.02        0.10      1.60 o
  -4  11   4       32.09       35.16      3.51 o
  -3  11   4        5.19        4.17      1.35 o
  -2  11   4        1.85        1.50      1.30 o
  -1  11   4        6.91       13.12      2.50 o
  -5  12   4        0.80        3.11      1.90 o
   3 -13   5        0.55        1.10      1.60 o
   4 -13   5        0.48        0.30      1.50 o
   5 -13   5       10.85       10.82      1.00 o
   6 -13   5        0.34        1.40      0.80 o
   0 -12   5       21.35       28.25      3.11 o
   1 -12   5        1.22        0.60      1.40 o
   2 -12   5        8.36        5.31      1.70 o
   3 -12   5        9.22       11.68      2.25 o
   4 -12   5        4.60        4.71      1.40 o
   5 -12   5        3.33        3.16      0.77 o
   6 -12   5        0.36        0.30      0.80 o
   7 -12   5        1.81        3.81      1.00 o
   8 -12   5       16.97       17.74      1.45 o
  -2 -11   5        0.28        1.00      1.13 o
  -1 -11   5       15.99       19.71      1.85 o
   0 -11   5        0.04        0.80      1.30 o
   1 -11   5        0.13       -0.38      0.38 o
   2 -11   5        0.85        0.04      0.65 o
   3 -11   5        8.57        8.41      0.86 o
   4 -11   5      126.79      122.49      6.86 o
   5 -11   5       31.26       36.54      2.11 o
   6 -11   5        6.21        8.22      1.30 o
   7 -11   5        2.50        2.66      0.77 o
   8 -11   5       21.10       23.76      1.47 o
   9 -11   5        0.01       -0.64      0.85 o
  -3 -10   5        3.13        2.91      1.20 o
  -2 -10   5        0.43        4.02      1.85 o
  -1 -10   5       61.66       70.18      2.93 o
   0 -10   5        0.08       -0.05      0.43 o
   1 -10   5       18.67       16.54      1.02 o
   2 -10   5      151.36      153.90      7.76 o
   3 -10   5        1.10        0.56      0.90 o
   4 -10   5        1.21        0.96      0.43 o
   5 -10   5       32.56       31.14      1.33 o
   6 -10   5        3.68        2.87      0.67 o
   7 -10   5       12.45       17.34      1.45 o
   8 -10   5       18.95       18.67      1.27 o
   9 -10   5       17.00       13.20      1.17 o
  10 -10   5        0.54        0.57      0.74 o
  -4  -9   5        3.72        3.96      1.20 o
  -3  -9   5       11.45       11.06      1.45 o
  -2  -9   5       18.75       16.75      0.90 o
  -1  -9   5        4.43        3.57      0.57 o
   0  -9   5       35.97       37.01      1.32 o
   1  -9   5      121.57      121.06      2.42 o
   2  -9   5        0.07        0.10      0.34 o
   3  -9   5        0.27       -0.46      0.46 o
   4  -9   5       29.51       30.92      0.95 o
   5  -9   5        3.04        4.45      0.55 o
   6  -9   5       36.81       42.31      1.48 o
   7  -9   5        0.77        0.07      0.53 o
   8  -9   5       55.58       51.82      2.00 o
   9  -9   5        7.05        3.70      0.81 o
  10  -9   5       64.07       64.94      2.60 o
  -5  -8   5       25.08       22.57      2.20 o
  -4  -8   5        7.30        8.14      1.25 o
  -3  -8   5       28.53       29.36      1.16 o
  -2  -8   5        0.52        1.14      0.51 o
  -1  -8   5      110.62      110.63      2.52 o
   0  -8   5      188.83      193.48      2.41 o
   1  -8   5       88.59       85.80      1.39 o
   2  -8   5        6.65        7.11      0.44 o
   3  -8   5        8.44        5.14      0.43 o
   4  -8   5       15.10       17.90      0.70 o
   5  -8   5        0.69        0.83      0.38 o
   6  -8   5       78.22       85.86      2.67 o
   7  -8   5        0.91        0.80      0.46 o
   8  -8   5        2.35        0.80      0.69 o
   9  -8   5       52.30       53.62      2.21 o
  10  -8   5        8.35       10.72      1.11 o
  11  -8   5       56.69       64.11      2.21 o
  -6  -7   5        0.01       -0.47      0.94 o
  -5  -7   5       69.33       73.55      2.06 o
  -4  -7   5       30.25       28.07      1.18 o
  -3  -7   5        5.78        5.15      1.03 o
  -2  -7   5      219.48      208.62      3.68 o
  -1  -7   5       22.02       25.86      0.72 o
   0  -7   5      427.99      412.35      4.76 o
   1  -7   5      138.27      134.66      1.72 o
   2  -7   5       42.45       43.06      0.72 o
   3  -7   5        9.65        8.34      0.36 o
   4  -7   5       49.98       53.28      0.80 o
   5  -7   5       56.43       60.09      1.06 o
   6  -7   5       45.08       47.32      1.29 o
   7  -7   5      269.89      272.66      4.52 o
   8  -7   5        1.51        1.78      0.58 o
   9  -7   5        7.56        6.71      0.77 o
  10  -7   5       10.29       10.10      0.97 o
  11  -7   5        8.39        7.39      1.08 o
  -7  -6   5        0.21       -0.25      0.45 o
  -6  -6   5       26.58       26.83      1.33 o
  -5  -6   5       52.62       56.25      1.55 o
  -4  -6   5       47.41       49.03      1.39 o
  -3  -6   5       11.54       11.50      0.56 o
  -2  -6   5      113.11      107.30      1.60 o
  -1  -6   5      205.90      198.75      2.24 o
   0  -6   5        0.11       -0.16      0.16 o
   1  -6   5      248.45      255.05      3.00 o
   2  -6   5        8.74        8.86      0.41 o
   3  -6   5        0.83        1.40      0.20 o
   4  -6   5        8.55       10.44      0.36 o
   5  -6   5       84.30       83.69      1.23 o
   6  -6   5       45.32       52.42      1.14 o
   7  -6   5       57.97       53.47      1.20 o
   8  -6   5       51.95       53.20      1.51 o
   9  -6   5       10.33        9.48      1.15 o
  10  -6   5        5.49        7.35      1.04 o
  11  -6   5        3.54        4.12      0.91 o
  -8  -5   5        2.26        2.19      0.88 o
  -7  -5   5        3.42        7.32      0.74 o
  -6  -5   5        4.96        4.96      0.63 o
  -5  -5   5       48.63       52.62      1.32 o
  -4  -5   5        4.72        3.24      0.40 o
  -3  -5   5       21.48       19.43      0.63 o
  -2  -5   5       34.99       38.20      0.72 o
  -1  -5   5      165.83      149.83      1.83 o
   0  -5   5      186.46      194.36      2.23 o
   1  -5   5        3.99        3.52      0.22 o
   2  -5   5       80.01       67.99      0.86 o
   3  -5   5       13.23        9.99      0.28 o
   4  -5   5       32.53       34.90      0.62 o
   5  -5   5        1.20        1.45      0.25 o
   6  -5   5       44.89       48.18      0.99 o
   7  -5   5       23.38       28.11      1.05 o
   8  -5   5      355.24      343.20      5.51 o
   9  -5   5       12.62       13.37      1.15 o
  10  -5   5        4.48        3.60      0.82 o
  11  -5   5        0.00        0.42      0.66 o
  -8  -4   5       14.76       12.45      0.90 o
  -7  -4   5       15.64       16.15      0.93 o
  -6  -4   5       14.04       13.76      0.72 o
  -5  -4   5       57.07       56.77      1.33 o
  -4  -4   5       41.42       33.20      1.01 o
  -3  -4   5      169.41      169.06      1.99 o
  -2  -4   5      178.47      175.42      2.10 o
  -1  -4   5      148.76      163.87      2.04 o
   0  -4   5        7.00        8.35      0.28 o
   1  -4   5      487.20      485.87      4.97 o
   2  -4   5       15.18       12.39      0.30 o
   3  -4   5        0.51        0.63      0.12 o
   4  -4   5        0.45        0.17      0.18 o
   5  -4   5        4.37        6.82      0.31 o
   6  -4   5        5.87        7.27      0.39 o
   7  -4   5      229.51      207.00      3.51 o
   8  -4   5       88.62       88.78      2.67 o
   9  -4   5        9.93        9.60      0.80 o
  10  -4   5        0.37       -0.43      0.45 o
  -9  -3   5       10.00       13.71      0.98 o
  -8  -3   5       13.83       16.09      0.91 o
  -7  -3   5      228.36      232.13      3.64 o
  -6  -3   5        6.89        7.15      0.58 o
  -5  -3   5       10.66       11.39      0.56 o
  -4  -3   5      215.89      211.35      2.53 o
  -3  -3   5       58.81       61.00      0.93 o
  -2  -3   5      900.47      943.46      9.47 o
  -1  -3   5      168.19      155.54      1.89 o
   0  -3   5       18.00       19.56      0.42 o
   1  -3   5      465.25      463.57      4.70 o
   2  -3   5      564.86      533.22      5.13 o
   3  -3   5       45.39       51.38      0.74 o
   4  -3   5      130.43      126.63      1.46 o
   5  -3   5        7.81       12.43      0.39 o
   6  -3   5       18.56       17.57      0.54 o
   7  -3   5      254.10      242.14      4.09 o
   8  -3   5        6.27        6.36      0.61 o
   9  -3   5        5.16        5.92      0.55 o
  10  -3   5        0.07       -0.21      1.08 o
 -10  -2   5        4.33        5.21      0.83 o
  -9  -2   5        9.20        8.79      0.74 o
  -8  -2   5       53.47       57.65      1.50 o
  -7  -2   5      214.63      209.15      3.32 o
  -6  -2   5       12.79       12.94      0.62 o
  -5  -2   5       82.34       81.89      1.37 o
  -4  -2   5       73.44       79.20      1.13 o
  -3  -2   5     1255.03     1322.98     13.17 o
  -2  -2   5        0.74        0.00      0.13 o
  -1  -2   5     5492.07     5317.73     51.72 o
   0  -2   5        7.41        5.71      0.20 o
   1  -2   5       21.97       32.80      0.53 o
   2  -2   5      260.20      282.40      2.81 o
   3  -2   5      191.67      202.69      2.54 o
   4  -2   5       14.25       18.07      0.43 o
   5  -2   5       40.43       45.97      0.65 o
   6  -2   5        6.80        7.96      0.39 o
   7  -2   5      155.17      149.40      3.65 o
   8  -2   5       58.45       61.68      2.75 o
   9  -2   5        0.64       -0.23      0.96 o
  10  -2   5        4.53        4.30      1.35 o
 -10  -1   5        4.12        3.94      0.64 o
  -9  -1   5       18.38       17.89      0.91 o
  -8  -1   5        1.22        0.79      0.42 o
  -7  -1   5      149.15      141.77      2.45 o
  -6  -1   5      304.79      319.08      4.17 o
  -5  -1   5       17.93       23.36      0.72 o
  -4  -1   5       76.33       69.29      0.99 o
  -3  -1   5      196.58      188.64      2.16 o
  -2  -1   5     1203.02     1215.10     11.99 o
  -1  -1   5      389.53      409.27      3.85 o
   0  -1   5      773.07      824.23      9.79 o
   1  -1   5      303.06      324.19      3.47 o
   2  -1   5      151.50      182.19      2.23 o
   3  -1   5      384.97      409.83      4.42 o
   4  -1   5        7.08        9.31      0.38 o
   5  -1   5       38.33       36.24      0.87 o
   6  -1   5       43.68       50.34      1.46 o
   7  -1   5       64.86       68.62      2.90 o
   8  -1   5        0.28        1.27      0.96 o
   9  -1   5        3.02        4.41      1.30 o
  10  -1   5        0.26        0.48      1.45 o
 -10   0   5        1.46        1.96      0.55 o
  -9   0   5        0.37        0.47      0.45 o
  -8   0   5       92.92       91.78      2.17 o
  -7   0   5       43.80       44.39      1.60 o
  -6   0   5       43.49       35.76      0.81 o
  -5   0   5      433.37      417.18      4.24 o
  -4   0   5      421.03      484.85      4.77 o
  -3   0   5       20.25       19.12      0.59 o
  -2   0   5      259.78      272.95      2.72 o
  -1   0   5      349.12      324.24      4.03 o
   0   0   5       97.47       93.71      1.33 o
   1   0   5      629.41      640.40      9.65 o
   2   0   5      595.45      590.58      5.84 o
   3   0   5       52.10       67.07      1.34 o
   4   0   5        6.29        7.87      0.52 o
   5   0   5        4.68        2.52      0.81 o
   6   0   5      201.28      185.16      3.55 o
   7   0   5        9.10        9.99      1.42 o
   8   0   5       16.05       16.77      1.77 o
   9   0   5       27.61       29.25      2.32 o
 -11   1   5        4.74        3.23      0.99 o
 -10   1   5        0.61        0.89      0.71 o
  -9   1   5        0.05        0.04      0.42 o
  -8   1   5      215.33      202.10      3.59 o
  -7   1   5        2.62        2.26      0.41 o
  -6   1   5       24.06       32.41      0.73 o
  -5   1   5        9.70        7.45      0.33 o
  -4   1   5       13.55       11.59      0.37 o
  -3   1   5      464.44      454.13      4.34 o
  -2   1   5      473.51      437.02      5.38 o
  -1   1   5       17.64       16.75      0.71 o
   0   1   5      234.13      248.15      2.96 o
   1   1   5      125.48      151.00      1.75 o
   2   1   5       13.28       14.73      0.42 o
   3   1   5       31.76       36.49      0.78 o
   4   1   5      321.10      308.26      4.57 o
   5   1   5      182.99      171.63      3.32 o
   6   1   5      109.18      104.70      2.83 o
   7   1   5        4.52        7.86      1.31 o
   8   1   5       53.48       61.25      3.11 o
   9   1   5        8.06        9.49      1.80 o
 -11   2   5        6.23        9.39      0.92 o
 -10   2   5       10.28       12.19      0.89 o
  -9   2   5       22.53       22.72      0.92 o
  -8   2   5       18.98       21.88      0.85 o
  -7   2   5       40.67       40.86      0.87 o
  -6   2   5        2.59        4.14      0.32 o
  -5   2   5      421.69      412.34      4.13 o
  -4   2   5       80.27       92.10      1.11 o
  -3   2   5        1.02        0.28      0.21 o
  -2   2   5       30.04       21.14      0.59 o
  -1   2   5     1790.87     1887.81     19.18 o
   0   2   5      300.91      311.53      3.45 o
   1   2   5        7.27        5.98      0.29 o
   2   2   5       65.97       89.01      1.86 o
   3   2   5        1.94        2.66      0.35 o
   4   2   5      172.44      156.89      3.07 o
   5   2   5        3.81        1.38      0.74 o
   6   2   5       45.49       37.45      1.86 o
   7   2   5       47.05       52.32      2.73 o
   8   2   5       33.87       34.07      2.44 o
 -11   3   5       43.91       51.42      1.73 o
 -10   3   5        0.01       -0.45      0.45 o
  -9   3   5       17.50       17.15      0.90 o
  -8   3   5       70.26       60.55      1.42 o
  -7   3   5       21.82       20.31      0.60 o
  -6   3   5       12.39       12.88      0.45 o
  -5   3   5       22.50       21.44      0.49 o
  -4   3   5       91.72       96.16      1.37 o
  -3   3   5       77.26       72.26      1.22 o
  -2   3   5      839.45      923.07     10.47 o
  -1   3   5       29.16       36.67      0.75 o
   0   3   5       80.64       73.66      1.00 o
   1   3   5      130.81      127.79      1.47 o
   2   3   5      143.60      150.70      2.15 o
   3   3   5       53.28       44.54      1.38 o
   4   3   5       21.76       21.83      1.21 o
   5   3   5       10.60       13.95      1.09 o
   6   3   5        0.77       -0.01      0.70 o
   7   3   5       23.79       22.71      2.05 o
   8   3   5        0.12       -1.75      1.75 o
 -11   4   5       19.99       19.83      1.10 o
 -10   4   5       18.72       20.77      1.05 o
  -9   4   5        0.20        0.21      0.49 o
  -8   4   5      143.02      124.10      2.45 o
  -7   4   5       10.95       15.11      0.65 o
  -6   4   5        2.31        2.55      0.31 o
  -5   4   5        4.56        5.22      0.57 o
  -4   4   5      295.87      287.49      4.31 o
  -3   4   5      386.96      439.50      5.07 o
  -2   4   5      145.95      133.35      2.28 o
  -1   4   5       28.42       36.01      0.76 o
   0   4   5        5.74        2.99      0.26 o
   1   4   5       81.65       82.45      1.25 o
   2   4   5       66.30       65.48      1.23 o
   3   4   5       19.43       16.13      1.05 o
   4   4   5       60.98       44.89      1.75 o
   5   4   5       10.17        8.82      1.05 o
   6   4   5        6.39        5.12      1.11 o
   7   4   5        1.20       -0.65      1.15 o
 -11   5   5        0.00        0.33      0.58 o
 -10   5   5        2.81        2.57      0.59 o
  -9   5   5        0.00       -0.04      0.40 o
  -8   5   5       63.78       50.35      1.59 o
  -7   5   5        3.88        2.53      0.41 o
  -6   5   5        0.26        0.32      0.25 o
  -5   5   5        2.55        7.41      0.42 o
  -4   5   5        1.49        1.12      0.22 o
  -3   5   5      553.26      555.08      7.47 o
  -2   5   5      446.27      452.06      6.21 o
  -1   5   5       17.98       20.89      0.61 o
   0   5   5       22.35       23.10      0.67 o
   1   5   5      396.22      393.50      4.26 o
   2   5   5        5.97        8.01      0.92 o
   3   5   5        1.62        1.55      0.86 o
   4   5   5        0.34        1.59      0.72 o
   5   5   5        0.12        0.26      0.76 o
   6   5   5       24.12       24.31      2.04 o
 -11   6   5        3.14        7.94      0.97 o
 -10   6   5       42.16       43.60      1.63 o
  -9   6   5        1.80        1.68      0.53 o
  -8   6   5        0.15        0.21      0.40 o
  -7   6   5       28.72       27.40      0.91 o
  -6   6   5       27.45       26.94      1.56 o
  -5   6   5       91.61       90.50      2.46 o
  -4   6   5       99.24       90.16      2.40 o
  -3   6   5      138.10      138.13      4.60 o
  -2   6   5       89.03       89.34      2.14 o
  -1   6   5      161.79      148.39      2.27 o
   0   6   5        7.93        8.12      0.55 o
   1   6   5      277.36      250.98      6.28 o
   2   6   5        6.31        7.17      1.10 o
   3   6   5       21.06       21.73      1.70 o
   4   6   5        3.60        5.11      1.17 o
   5   6   5       32.84       33.42      2.28 o
 -11   7   5       23.94       28.10      1.38 o
 -10   7   5       21.24       15.64      1.35 o
  -9   7   5       12.40       11.12      0.75 o
  -8   7   5       21.79       15.21      1.45 o
  -7   7   5        5.40        4.51      1.50 o
  -6   7   5       13.71       11.32      1.90 o
  -5   7   5       11.36        6.61      1.60 o
  -4   7   5      281.99      271.96      9.92 o
  -3   7   5       28.76       27.45      2.50 o
  -2   7   5      327.83      318.74     11.22 o
  -1   7   5       16.32       14.52      2.10 o
   0   7   5       71.66       77.06      2.34 o
   1   7   5        0.01        0.35      0.78 o
   2   7   5       61.23       60.97      6.06 o
   3   7   5       12.00       14.96      1.55 o
   4   7   5       49.36       55.12      2.87 o
 -11   8   5        1.89        0.96      0.64 o
 -10   8   5        0.16        0.70      0.48 o
  -9   8   5       16.48       15.53      2.40 o
  -8   8   5        2.99        1.10      1.30 o
  -7   8   5        7.41        3.01      1.50 o
  -6   8   5        0.83        0.90      1.20 o
  -5   8   5        0.82        0.40      1.20 o
  -4   8   5      125.19      123.21      5.81 o
  -3   8   5       56.53       55.59      3.81 o
  -2   8   5       71.35       66.51      4.11 o
  -1   8   5       20.95       27.31      1.88 o
   0   8   5        7.70       12.28      3.46 o
   1   8   5        2.56        4.87      1.55 o
   2   8   5        4.55        6.88      1.27 o
   3   8   5        1.77        4.10      1.24 o
 -10   9   5        0.56        2.60      1.80 o
  -9   9   5        3.75        6.41      1.90 o
  -8   9   5        6.09        7.61      2.00 o
  -7   9   5        8.47       11.22      2.10 o
  -6   9   5       43.21       44.78      3.71 o
  -5   9   5      145.08      149.85      6.91 o
  -4   9   5        0.62       -0.40      1.20 o
  -3   9   5        0.01       -0.20      1.30 o
  -2   9   5        0.11       -0.35      0.78 o
  -1   9   5        0.03        0.71      1.05 o
   0   9   5        0.46        0.60      1.20 o
   1   9   5       20.56       19.33      2.60 o
   2   9   5        1.00        1.90      1.50 o
  -9  10   5        9.66        7.71      2.20 o
  -8  10   5        0.86        1.00      1.60 o
  -7  10   5        3.40        0.00      1.40 o
  -6  10   5       39.61       43.37      3.61 o
  -5  10   5        4.07        5.71      2.00 o
  -4  10   5       29.66       31.25      3.21 o
  -3  10   5        0.89        0.79      0.91 o
  -2  10   5        3.44        4.21      1.20 o
  -1  10   5        0.39        1.98      1.06 o
   0  10   5       14.53       20.83      2.80 o
  -8  11   5        1.21        0.10      1.70 o
  -7  11   5        2.37        3.31      1.90 o
  -6  11   5       33.15       43.37      4.01 o
  -5  11   5        2.30        3.91      2.00 o
  -4  11   5        0.78       -1.40      1.40 o
  -3  11   5       18.25       18.47      2.65 o
  -2  11   5       27.71       35.94      2.47 o
   3 -13   6        3.71        3.61      1.70 o
   4 -13   6       28.88       30.75      1.70 o
   5 -13   6        1.24        2.50      0.90 o
   6 -13   6       32.22       36.76      2.20 o
   0 -12   6        6.98        8.31      2.10 o
   1 -12   6        1.96        2.20      1.60 o
   2 -12   6        6.00        5.31      0.90 o
   3 -12   6        4.92        4.49      0.85 o
   4 -12   6        0.02       -0.20      0.61 o
   5 -12   6       34.72       34.86      2.10 o
   6 -12   6        3.81        2.63      0.77 o
   7 -12   6        6.35        6.01      1.90 o
   8 -12   6        2.06        2.19      1.30 o
  -2 -11   6       51.38       53.52      2.83 o
  -1 -11   6        2.36        4.31      1.20 o
   0 -11   6        4.40        6.53      1.15 o
   1 -11   6        2.23        2.96      0.64 o
   2 -11   6        0.08       -0.53      0.53 o
   3 -11   6       26.80       25.37      1.41 o
   4 -11   6       62.79       78.11      2.60 o
   5 -11   6       45.86       47.66      4.26 o
   6 -11   6        3.01        2.17      0.95 o
   7 -11   6        1.87        0.19      0.60 o
   8 -11   6        6.51        6.38      0.98 o
   9 -11   6       32.01       31.69      1.85 o
  -3 -10   6        3.75        3.29      1.31 o
  -2 -10   6        2.58        3.59      0.53 o
  -1 -10   6        1.51        1.06      0.58 o
   0 -10   6        1.09        1.60      0.57 o
   1 -10   6        0.34        0.15      0.47 o
   2 -10   6       42.86       46.38      1.72 o
   3 -10   6      126.62      134.02      3.71 o
   4 -10   6        5.47        6.99      0.79 o
   5 -10   6       35.84       33.27      1.52 o
   6 -10   6        1.75        3.60      1.20 o
   7 -10   6       14.66       14.86      1.40 o
   8 -10   6        0.04       -0.18      0.60 o
   9 -10   6        2.23        1.29      1.20 o
  10 -10   6        0.50       -0.21      0.70 o
  -4  -9   6       22.57       24.00      2.02 o
  -3  -9   6       27.95       31.22      1.26 o
  -2  -9   6        7.57        8.97      0.79 o
  -1  -9   6        5.73        5.69      0.70 o
   0  -9   6        2.00        2.74      0.59 o
   1  -9   6       29.08       29.03      1.10 o
   2  -9   6      196.87      186.85      3.28 o
   3  -9   6       83.97       81.60      2.17 o
   4  -9   6       23.25       31.23      1.07 o
   5  -9   6       27.11       25.50      1.27 o
   6  -9   6       97.17       96.85      2.80 o
   7  -9   6        5.67        4.83      0.78 o
   8  -9   6        0.08       -0.15      0.57 o
   9  -9   6        0.00        0.49      0.60 o
  10  -9   6        0.20        0.46      0.70 o
  -5  -8   6        0.99        1.03      0.53 o
  -4  -8   6       20.46       18.51      1.03 o
  -3  -8   6        5.57        4.91      0.66 o
  -2  -8   6        3.51        3.60      0.85 o
  -1  -8   6        0.03       -0.31      0.31 o
   0  -8   6      830.98      808.09      9.45 o
   1  -8   6       65.38       64.05      1.25 o
   2  -8   6        0.36        1.25      0.29 o
   3  -8   6       30.48       32.61      1.58 o
   4  -8   6       63.71       59.74      1.19 o
   5  -8   6       23.18       22.38      1.43 o
   6  -8   6        3.19        3.19      0.59 o
   7  -8   6       20.62       23.12      1.14 o
   8  -8   6        5.99        5.78      0.89 o
   9  -8   6       22.52       17.40      1.10 o
  10  -8   6        8.08        7.76      0.93 o
  -6  -7   6        6.48        7.76      0.91 o
  -5  -7   6        4.15        3.63      0.69 o
  -4  -7   6        7.03        4.25      0.64 o
  -3  -7   6        0.37        0.70      0.38 o
  -2  -7   6      103.10      107.53      2.24 o
  -1  -7   6      377.85      362.27      4.26 o
   0  -7   6       16.11       15.20      0.49 o
   1  -7   6       50.88       50.58      0.89 o
   2  -7   6       31.28       36.48      0.71 o
   3  -7   6        0.41        0.27      0.23 o
   4  -7   6        8.66        9.53      0.33 o
   5  -7   6        4.60        3.31      0.34 o
   6  -7   6        0.86        0.03      0.37 o
   7  -7   6        7.28        7.91      0.74 o
   8  -7   6       25.45       22.06      1.12 o
   9  -7   6        0.07       -0.05      0.52 o
  10  -7   6       10.38       11.55      1.70 o
  -7  -6   6        0.06        0.25      0.59 o
  -6  -6   6       21.05       22.56      1.05 o
  -5  -6   6       12.35       11.27      0.80 o
  -4  -6   6       39.30       38.30      1.25 o
  -3  -6   6      198.55      205.16      2.91 o
  -2  -6   6      111.39      103.72      1.59 o
  -1  -6   6       58.32       58.31      0.98 o
   0  -6   6       19.26       20.29      0.53 o
   1  -6   6      129.48      136.96      1.70 o
   2  -6   6       80.88       81.57      1.27 o
   3  -6   6      196.07      203.82      2.24 o
   4  -6   6      740.09      748.53      7.21 o
   5  -6   6      134.20      131.09      1.85 o
   6  -6   6      104.37      108.06      1.67 o
   7  -6   6       70.59       71.09      1.70 o
   8  -6   6       23.05       23.59      1.11 o
   9  -6   6        0.84        0.66      0.64 o
  10  -6   6        9.20        9.16      0.99 o
  -8  -5   6        1.65        0.41      0.65 o
  -7  -5   6        6.89        8.80      0.81 o
  -6  -5   6       44.51       45.09      1.46 o
  -5  -5   6       38.91       35.70      1.13 o
  -4  -5   6       18.31       16.36      0.68 o
  -3  -5   6       87.41       89.36      1.55 o
  -2  -5   6       13.31       14.02      0.47 o
  -1  -5   6       24.95       24.32      0.57 o
   0  -5   6        7.52        9.82      0.33 o
   1  -5   6      780.04      818.52      8.82 o
   2  -5   6      405.97      411.34      4.29 o
   3  -5   6        3.64        3.80      0.20 o
   4  -5   6      101.88      108.76      1.34 o
   5  -5   6       18.86       19.29      0.58 o
   6  -5   6       52.50       49.58      1.39 o
   7  -5   6       27.68       28.04      2.01 o
   8  -5   6        4.38        4.23      0.90 o
   9  -5   6        3.04        2.35      1.40 o
  10  -5   6        2.85        2.64      0.66 o
  -8  -4   6        1.63        1.84      0.62 o
  -7  -4   6        3.72        5.17      0.76 o
  -6  -4   6       97.02      103.37      2.02 o
  -5  -4   6       30.88       33.35      1.01 o
  -4  -4   6       29.90       28.19      0.82 o
  -3  -4   6       89.25      103.17      1.59 o
  -2  -4   6        0.06        0.37      0.18 o
  -1  -4   6      386.33      381.50      4.04 o
   0  -4   6      163.53      153.40      1.78 o
   1  -4   6      280.52      261.51      2.80 o
   2  -4   6      478.32      509.57      4.94 o
   3  -4   6      459.45      499.43      4.69 o
   4  -4   6       35.27       40.18      0.78 o
   5  -4   6        5.75        5.39      0.37 o
   6  -4   6        0.66        0.47      0.26 o
   7  -4   6        0.05        0.12      0.40 o
   8  -4   6       30.61       28.12      1.31 o
   9  -4   6        7.95        7.95      2.15 o
  10  -4   6        4.21        4.71      2.20 o
  -9  -3   6        4.60        6.99      0.72 o
  -8  -3   6       12.23       11.09      0.78 o
  -7  -3   6        0.78        0.21      0.44 o
  -6  -3   6       17.64       14.61      0.74 o
  -5  -3   6        0.28       -0.23      0.27 o
  -4  -3   6      149.42      154.24      2.11 o
  -3  -3   6       85.83       89.11      1.39 o
  -2  -3   6        2.73        2.46      0.21 o
  -1  -3   6     1289.11     1419.94     13.99 o
   0  -3   6     4209.12     4294.18     41.73 o
   1  -3   6      412.16      433.88      5.03 o
   2  -3   6       54.18       52.66      0.74 o
   3  -3   6        1.72        1.29      0.13 o
   4  -3   6        8.96       14.04      0.38 o
   5  -3   6       22.39       29.80      0.92 o
   6  -3   6       40.16       39.09      1.05 o
   7  -3   6       50.90       53.42      1.32 o
   8  -3   6        1.35       -0.84      0.84 o
   9  -3   6        0.37       -0.89      0.89 o
  10  -3   6        2.52        4.75      1.47 o
 -10  -2   6        1.83        2.71      0.63 o
  -9  -2   6       17.30       17.26      0.92 o
  -8  -2   6        2.29        1.25      0.47 o
  -7  -2   6       19.86       22.74      0.96 o
  -6  -2   6        0.29        0.80      0.37 o
  -5  -2   6      336.80      316.80      4.10 o
  -4  -2   6      164.95      156.87      2.02 o
  -3  -2   6       47.39       43.14      0.84 o
  -2  -2   6     1702.81     1836.69     19.07 o
  -1  -2   6       66.52       69.59      0.92 o
   0  -2   6     1887.43     2003.12     18.25 o
   1  -2   6        0.16        1.76      0.26 o
   2  -2   6     1145.54     1097.61     19.08 o
   3  -2   6      229.92      238.15      3.22 o
   4  -2   6        0.01       -0.01      0.17 o
   5  -2   6       37.66       39.37      1.01 o
   6  -2   6        0.26       -0.51      0.51 o
   7  -2   6        1.53        0.60      0.80 o
   8  -2   6        4.46        2.59      1.11 o
   9  -2   6       17.32       17.76      1.84 o
  10  -2   6        2.17        1.28      1.32 o
 -10  -1   6        3.70        5.99      0.72 o
  -9  -1   6        8.16        9.67      0.74 o
  -8  -1   6       11.28        8.73      0.67 o
  -7  -1   6        3.91        4.97      0.54 o
  -6  -1   6       12.13       14.49      0.63 o
  -5  -1   6       11.86       13.93      0.53 o
  -4  -1   6      257.72      275.01      3.09 o
  -3  -1   6      238.95      225.99      2.54 o
  -2  -1   6        5.05        3.43      0.34 o
  -1  -1   6      523.29      578.42      5.80 o
   0  -1   6       19.41       20.64      0.43 o
   1  -1   6      800.74      846.86     15.66 o
   2  -1   6      492.40      460.46      5.28 o
   3  -1   6        0.59        0.13      0.16 o
   4  -1   6      507.49      531.43      7.36 o
   5  -1   6      148.56      152.28      2.58 o
   6  -1   6        0.84        0.03      0.65 o
   7  -1   6       37.63       44.51      2.33 o
   8  -1   6        0.43        0.26      1.03 o
   9  -1   6       16.97       12.42      1.73 o
 -10   0   6        0.64        0.34      0.49 o
  -9   0   6        6.61        7.05      0.67 o
  -8   0   6       27.91       29.48      1.24 o
  -7   0   6        0.03        0.69      0.36 o
  -6   0   6       14.62       18.20      0.62 o
  -5   0   6      187.90      189.43      2.28 o
  -4   0   6       69.91       78.41      1.13 o
  -3   0   6      163.67      151.70      1.78 o
  -2   0   6      222.84      222.81      2.55 o
  -1   0   6      111.97       99.51      1.48 o
   0   0   6       78.01      101.96      1.38 o
   1   0   6      239.31      272.34      3.86 o
   2   0   6       63.92       70.81      1.20 o
   3   0   6        6.76        7.96      0.36 o
   4   0   6       14.20       14.86      0.61 o
   5   0   6       34.91       30.54      1.56 o
   6   0   6        0.01        0.24      0.66 o
   7   0   6        0.04        0.79      0.98 o
   8   0   6        2.32        2.55      2.25 o
   9   0   6        0.23       -1.28      1.85 o
 -11   1   6        2.81        3.59      0.71 o
 -10   1   6        2.07        2.32      0.70 o
  -9   1   6        5.67        6.47      0.61 o
  -8   1   6        0.05        0.05      0.37 o
  -7   1   6        8.81        7.36      0.79 o
  -6   1   6        0.12        0.47      0.25 o
  -5   1   6       77.00       91.56      1.34 o
  -4   1   6      647.51      662.86      7.26 o
  -3   1   6       45.58       55.96      0.72 o
  -2   1   6      639.38      701.44     10.23 o
  -1   1   6     2569.72     2673.00     33.80 o
   0   1   6       15.55       22.05      0.54 o
   1   1   6      319.35      302.86      3.69 o
   2   1   6      235.75      235.42      2.60 o
   3   1   6      192.55      198.13      2.49 o
   4   1   6        1.38        1.05      0.43 o
   5   1   6      168.42      168.57      3.31 o
   6   1   6       44.15       41.99      3.46 o
   7   1   6        0.01       -0.68      1.03 o
   8   1   6        3.53        1.35      1.70 o
 -11   2   6        0.62        0.28      0.58 o
 -10   2   6        7.07        7.99      0.81 o
  -9   2   6        0.45       -0.18      0.43 o
  -8   2   6       58.70       56.18      1.34 o
  -7   2   6      212.82      206.65      2.68 o
  -6   2   6        1.48        1.50      0.25 o
  -5   2   6      348.52      345.44      3.70 o
  -4   2   6       35.40       35.06      0.55 o
  -3   2   6      840.33      809.79      9.80 o
  -2   2   6        0.23        1.53      0.24 o
  -1   2   6      311.87      375.64      4.14 o
   0   2   6      481.46      540.82      6.72 o
   1   2   6      727.94      756.44      7.14 o
   2   2   6       69.44       56.65      0.90 o
   3   2   6        0.61        0.65      0.34 o
   4   2   6       58.87       59.81      1.70 o
   5   2   6        2.10        3.58      0.82 o
   6   2   6       14.48       17.81      1.77 o
   7   2   6        0.66        0.40      1.08 o
   8   2   6       15.84       16.71      2.05 o
 -11   3   6        3.81        4.56      0.75 o
 -10   3   6       25.14       25.34      1.16 o
  -9   3   6        0.01        0.74      0.44 o
  -8   3   6       94.51       82.32      1.95 o
  -7   3   6       31.51       32.70      0.96 o
  -6   3   6       53.20       51.79      0.89 o
  -5   3   6       18.38       24.68      0.47 o
  -4   3   6       14.77       17.85      1.06 o
  -3   3   6        1.44        2.36      0.27 o
  -2   3   6      347.73      387.80      4.29 o
  -1   3   6      143.50      160.77      2.19 o
   0   3   6       12.02       15.63      0.50 o
   1   3   6        0.04        0.58      0.20 o
   2   3   6        7.16        6.86      0.44 o
   3   3   6      139.75      128.58      2.70 o
   4   3   6       34.97       29.01      1.41 o
   5   3   6        1.71        1.09      1.16 o
   6   3   6        2.48        2.35      1.10 o
   7   3   6        1.38        5.13      1.41 o
 -11   4   6        0.64        0.86      0.55 o
 -10   4   6        5.34        6.79      0.72 o
  -9   4   6        1.15        1.86      0.49 o
  -8   4   6       72.62       70.67      2.16 o
  -7   4   6       30.98       31.47      1.15 o
  -6   4   6       23.73       23.13      0.81 o
  -5   4   6       30.12       27.90      0.84 o
  -4   4   6      256.04      257.05      3.77 o
  -3   4   6       10.95       12.59      0.56 o
  -2   4   6       13.44       18.60      0.57 o
  -1   4   6        0.66        1.60      0.29 o
   0   4   6       13.65        8.48      0.41 o
   1   4   6      173.63      183.36      2.14 o
   2   4   6      396.37      378.08      5.67 o
   3   4   6        2.00        0.49      0.58 o
   4   4   6        0.45       -0.15      0.60 o
   5   4   6        0.41        1.17      0.75 o
   6   4   6        5.88        6.22      3.16 o
 -11   5   6        0.57        0.98      0.56 o
 -10   5   6       14.66       18.24      1.14 o
  -9   5   6        7.55        8.68      0.78 o
  -8   5   6       30.74       26.05      1.77 o
  -7   5   6        6.75        6.92      0.66 o
  -6   5   6      282.59      263.71      6.58 o
  -5   5   6        5.00        5.08      0.67 o
  -4   5   6      580.71      570.85      7.71 o
  -3   5   6        2.02        2.47      0.32 o
  -2   5   6      109.64       94.61      1.76 o
  -1   5   6      507.55      485.71      5.66 o
   0   5   6       74.57       67.67      1.20 o
   1   5   6       89.59       76.79      1.37 o
   2   5   6       11.19        9.05      1.03 o
   3   5   6        4.16        2.31      0.71 o
   4   5   6        1.04        0.88      0.73 o
   5   5   6        0.05       -0.04      1.05 o
   6   5   6       13.80       22.64      3.01 o
 -11   6   6       52.41       59.09      2.90 o
 -10   6   6       13.46       12.25      0.93 o
  -9   6   6       21.97       25.20      1.11 o
  -8   6   6       17.32       17.75      1.47 o
  -7   6   6        7.62        6.91      0.98 o
  -6   6   6       77.54       79.84      2.81 o
  -5   6   6      230.76      219.40     10.27 o
  -4   6   6       57.02       53.38      1.81 o
  -3   6   6       32.90       32.85      1.44 o
  -2   6   6      751.79      727.13     16.36 o
  -1   6   6       97.61       94.91      3.03 o
   0   6   6       41.86       31.48      1.83 o
   1   6   6        9.80       13.23      1.13 o
   2   6   6       19.58       14.74      1.42 o
   3   6   6       45.95       56.81      2.62 o
   4   6   6       37.25       40.88      6.46 o
   5   6   6        2.27        1.87      1.13 o
 -11   7   6       49.17       58.81      4.25 o
 -10   7   6        0.43       -0.43      0.43 o
  -9   7   6       15.92       11.92      1.50 o
  -8   7   6       22.61       23.54      2.70 o
  -7   7   6       49.91       39.17      3.21 o
  -6   7   6       54.19       45.38      3.31 o
  -5   7   6       45.39       41.97      3.21 o
  -4   7   6       36.02       26.04      2.60 o
  -3   7   6       72.96       72.42      4.11 o
  -2   7   6        0.01       -1.00      1.00 o
  -1   7   6        2.89        2.10      1.30 o
   0   7   6        0.01       -0.02      0.66 o
   1   7   6        0.24        0.76      1.15 o
   2   7   6       27.41       23.64      1.73 o
   3   7   6        2.77        1.73      1.01 o
   4   7   6        1.24       -0.08      1.13 o
 -10   8   6        0.38        0.40      1.50 o
  -9   8   6        0.80        0.40      1.40 o
  -8   8   6        0.01        0.10      1.40 o
  -7   8   6        7.90        7.31      1.90 o
  -6   8   6       19.09       18.73      2.50 o
  -5   8   6       71.97       67.91      4.31 o
  -4   8   6      219.87      199.74      8.21 o
  -3   8   6       10.09        8.01      1.80 o
  -2   8   6        0.71       -1.10      1.10 o
  -1   8   6       10.52        7.38      1.24 o
   0   8   6        3.61        0.63      0.88 o
   1   8   6        4.31        2.30      1.50 o
   2   8   6        0.87        1.20      1.10 o
   3   8   6        3.22        3.30      1.45 o
 -10   9   6        0.00        0.10      1.60 o
  -9   9   6        0.09        0.60      1.50 o
  -8   9   6        0.43       -0.90      1.20 o
  -7   9   6        7.94        7.11      1.90 o
  -6   9   6       21.36       35.26      3.31 o
  -5   9   6       10.61        9.22      2.10 o
  -4   9   6        3.50        5.01      1.80 o
  -3   9   6        4.71        4.61      1.70 o
  -2   9   6       17.96       21.30      2.95 o
  -1   9   6        0.71        0.27      0.84 o
   0   9   6        0.16       -0.40      1.30 o
   1   9   6        1.09        0.50      1.40 o
  -9  10   6        6.28        5.31      2.10 o
  -8  10   6        4.21        4.71      2.00 o
  -7  10   6       30.82       29.65      3.31 o
  -6  10   6        0.45        0.70      1.50 o
  -5  10   6       28.27       29.75      3.31 o
  -4  10   6        3.68        1.60      1.70 o
  -3  10   6        6.48        8.11      2.20 o
  -2  10   6        6.87        4.32      1.20 o
  -1  10   6       42.52       43.55      2.73 o
  -7  11   6        3.83        6.71      2.20 o
  -6  11   6        9.72       11.72      2.60 o
  -5  11   6        3.72        4.31      2.10 o
  -4  11   6       17.44       18.13      2.90 o
  -3  11   6        0.06        0.33      1.08 o
   3 -13   7       23.79       25.84      1.60 o
   4 -13   7       10.83        8.81      1.20 o
   5 -13   7       76.54       85.44      3.51 o
   6 -13   7       24.24       19.53      1.70 o
   0 -12   7        2.50        2.10      1.50 o
   1 -12   7        9.58        9.67      0.98 o
   2 -12   7        0.32       -0.95      0.95 o
   3 -12   7       26.52       30.98      1.57 o
   4 -12   7       11.88       12.82      1.40 o
   5 -12   7        2.25        1.70      0.72 o
   6 -12   7       40.90       44.55      1.97 o
   7 -12   7       13.16       11.46      1.18 o
   8 -12   7       43.53       56.04      4.21 o
  -2 -11   7        1.39        0.34      1.10 o
  -1 -11   7       25.82       28.56      1.27 o
   0 -11   7       10.08        9.52      0.85 o
   1 -11   7        4.08        3.84      0.70 o
   2 -11   7       49.51       49.52      1.96 o
   3 -11   7       68.13       70.64      2.00 o
   4 -11   7       19.32       18.97      1.23 o
   5 -11   7        6.72        8.25      0.95 o
   6 -11   7       25.73       29.66      1.55 o
   7 -11   7       20.46       18.56      1.65 o
   8 -11   7       33.45       37.04      1.81 o
   9 -11   7        3.16        2.76      0.88 o
  -3 -10   7       18.57       19.67      1.07 o
  -2 -10   7        5.68        5.76      1.03 o
  -1 -10   7        2.77        3.14      0.64 o
   0 -10   7       43.11       43.35      1.57 o
   1 -10   7       10.00       11.68      0.74 o
   2 -10   7       80.67       77.56      2.04 o
   3 -10   7       38.88       44.51      1.49 o
   4 -10   7       12.64       10.67      0.95 o
   5 -10   7        0.58        0.08      0.53 o
   6 -10   7        0.36        0.05      0.50 o
   7 -10   7        0.42        0.35      0.57 o
   8 -10   7       80.51       87.56      2.83 o
   9 -10   7        8.75        7.71      1.06 o
  -4  -9   7        1.93        4.39      0.69 o
  -3  -9   7        7.83        8.48      0.85 o
  -2  -9   7        8.77        7.86      0.79 o
  -1  -9   7        0.42        0.80      0.71 o
   0  -9   7        6.40        6.50      0.53 o
   1  -9   7       40.57       36.67      1.27 o
   2  -9   7       80.13       83.08      2.11 o
   3  -9   7       26.85       23.97      1.04 o
   4  -9   7       96.66       99.37      2.85 o
   5  -9   7       10.27       12.76      1.03 o
   6  -9   7        0.25        0.80      0.57 o
   7  -9   7        0.02       -0.30      0.50 o
   8  -9   7       15.87       16.22      1.24 o
   9  -9   7       18.60       18.67      1.30 o
  10  -9   7        0.20       -0.15      0.71 o
  -5  -8   7       19.19       21.32      2.05 o
  -4  -8   7        1.64        1.13      0.68 o
  -3  -8   7        2.78        2.48      0.62 o
  -2  -8   7       11.14        9.33      0.67 o
  -1  -8   7       24.13       21.85      1.11 o
   0  -8   7        0.00        0.00      0.48 o
   1  -8   7      144.94      143.44      2.26 o
   2  -8   7        4.88        6.99      0.48 o
   3  -8   7        3.04        2.98      0.35 o
   4  -8   7      383.46      371.76      7.61 o
   5  -8   7       34.45       32.86      1.80 o
   6  -8   7        6.01        7.53      1.28 o
   7  -8   7       38.98       33.65      1.38 o
   8  -8   7        8.48        5.54      0.75 o
   9  -8   7        4.18        4.51      0.75 o
  10  -8   7        1.63        2.07      1.09 o
  -6  -7   7        0.82        0.36      0.68 o
  -5  -7   7        8.83        8.12      0.99 o
  -4  -7   7       11.15       11.16      0.81 o
  -3  -7   7        2.64        3.87      0.55 o
  -2  -7   7        0.46       -0.24      0.30 o
  -1  -7   7        0.21       -0.19      0.28 o
   0  -7   7       12.91       10.29      0.41 o
   1  -7   7      159.84      152.78      1.92 o
   2  -7   7      139.44      127.12      1.65 o
   3  -7   7       12.81       10.92      0.38 o
   4  -7   7        8.37        9.23      0.48 o
   5  -7   7       81.14       91.50      1.91 o
   6  -7   7       12.59       11.51      0.79 o
   7  -7   7        1.55        1.23      0.51 o
   8  -7   7       64.88       70.53      2.00 o
   9  -7   7        1.33        0.06      0.64 o
  10  -7   7        0.04       -1.11      1.55 o
  -7  -6   7        0.81        1.34      0.63 o
  -6  -6   7        0.00       -0.18      0.49 o
  -5  -6   7       31.64       33.20      1.26 o
  -4  -6   7        1.20        1.25      0.40 o
  -3  -6   7       27.02       22.16      0.78 o
  -2  -6   7       78.25       80.36      1.54 o
  -1  -6   7        0.00        0.35      0.21 o
   0  -6   7       75.70       75.95      1.08 o
   1  -6   7        1.43        2.28      0.26 o
   2  -6   7       49.95       52.98      0.94 o
   3  -6   7      233.14      243.46      2.48 o
   4  -6   7       19.69       18.43      0.53 o
   5  -6   7       26.99       24.99      0.75 o
   6  -6   7        0.40        1.12      0.39 o
   7  -6   7      146.10      146.79      4.10 o
   8  -6   7       97.41       96.69      4.66 o
   9  -6   7        0.36        0.69      0.56 o
  10  -6   7        0.99        1.00      0.65 o
  -8  -5   7       41.80       49.83      1.71 o
  -7  -5   7        0.00       -0.09      0.46 o
  -6  -5   7        4.13        2.85      0.52 o
  -5  -5   7        0.07       -0.36      0.36 o
  -4  -5   7        7.16        5.71      0.49 o
  -3  -5   7       11.89        8.09      0.47 o
  -2  -5   7        1.20        0.44      0.24 o
  -1  -5   7       43.80       38.36      0.80 o
   0  -5   7      408.71      424.27      4.25 o
   1  -5   7       15.59       15.73      0.43 o
   2  -5   7       80.29       85.37      1.15 o
   3  -5   7       50.46       52.57      0.70 o
   4  -5   7        0.43       -0.07      0.17 o
   5  -5   7      269.88      268.05      3.28 o
   6  -5   7       84.73       85.64      1.87 o
   7  -5   7      141.75      144.77      4.51 o
   8  -5   7       33.35       37.31      1.57 o
   9  -5   7        0.44       -0.18      0.48 o
  10  -5   7        0.06        0.60      1.80 o
  -8  -4   7        0.66        0.40      0.51 o
  -7  -4   7        8.30        6.00      0.63 o
  -6  -4   7        0.80        1.57      0.46 o
  -5  -4   7       20.77       20.80      1.01 o
  -4  -4   7       76.76       82.51      1.71 o
  -3  -4   7      106.69      104.06      1.57 o
  -2  -4   7       99.22      100.13      1.37 o
  -1  -4   7      107.61       93.56      1.26 o
   0  -4   7      281.24      268.76      3.12 o
   1  -4   7      436.07      446.20      4.61 o
   2  -4   7      148.87      143.06      1.65 o
   3  -4   7       11.15       15.66      0.59 o
   4  -4   7        0.67        1.35      0.21 o
   5  -4   7       26.27       28.42      0.90 o
   6  -4   7        1.45        1.73      0.40 o
   7  -4   7      274.20      264.47      5.87 o
   8  -4   7        6.05        4.71      1.95 o
   9  -4   7        3.70        3.01      1.90 o
  10  -4   7        1.98        4.41      2.30 o
  -9  -3   7        1.43        1.04      0.54 o
  -8  -3   7        0.01       -0.08      0.45 o
  -7  -3   7       55.40       56.16      1.45 o
  -6  -3   7       96.04       85.40      1.77 o
  -5  -3   7        0.06        0.22      0.30 o
  -4  -3   7      242.99      254.93      4.26 o
  -3  -3   7      346.51      349.67      3.84 o
  -2  -3   7       14.41       14.87      0.45 o
  -1  -3   7       69.49       80.16      1.07 o
   0  -3   7      479.74      485.09      4.96 o
   1  -3   7        3.92        3.32      0.21 o
   2  -3   7        1.10        2.33      0.18 o
   3  -3   7      122.89      143.04      1.51 o
   4  -3   7      291.22      318.47      3.37 o
   5  -3   7      118.72      119.78      2.21 o
   6  -3   7       49.04       46.92      2.09 o
   7  -3   7        0.16        0.30      1.40 o
   8  -3   7       11.67        9.42      2.10 o
   9  -3   7        0.15        1.60      1.70 o
  10  -3   7        4.74        4.81      2.50 o
  -9  -2   7        1.46        1.35      0.54 o
  -8  -2   7        6.81        6.08      0.64 o
  -7  -2   7      100.75      102.41      2.04 o
  -6  -2   7      246.70      244.86      3.67 o
  -5  -2   7       13.93       13.55      0.59 o
  -4  -2   7      231.20      254.02      3.22 o
  -3  -2   7      119.87      130.47      1.66 o
  -2  -2   7        0.02        0.72      0.43 o
  -1  -2   7      223.24      251.31      2.71 o
   0  -2   7      668.14      699.08      6.84 o
   1  -2   7      975.62     1021.55     23.81 o
   2  -2   7      306.09      313.34      4.04 o
   3  -2   7      500.07      503.25      9.68 o
   4  -2   7      208.65      218.61      3.14 o
   5  -2   7      106.71       99.90      3.60 o
   6  -2   7       26.90       29.18      2.76 o
   7  -2   7       19.30       15.77      3.61 o
   8  -2   7        0.97       -0.41      0.91 o
   9  -2   7        0.46       -0.98      1.06 o
 -10  -1   7        1.08        1.58      0.56 o
  -9  -1   7        8.81        6.16      0.66 o
  -8  -1   7       28.07       27.13      1.81 o
  -7  -1   7      214.00      203.29      3.23 o
  -6  -1   7       94.18       97.40      1.70 o
  -5  -1   7       50.95       49.79      1.00 o
  -4  -1   7       45.43       49.90      0.88 o
  -3  -1   7        3.95        1.93      0.21 o
  -2  -1   7       20.17       24.21      0.44 o
  -1  -1   7      207.35      244.19      3.17 o
   0  -1   7      210.19      217.42      2.70 o
   1  -1   7      422.66      441.70      5.06 o
   2  -1   7      120.59      136.14      1.83 o
   3  -1   7       42.11       44.24      0.81 o
   4  -1   7      161.10      160.28      2.41 o
   5  -1   7       46.99       47.62      1.46 o
   6  -1   7       43.75       41.03      1.75 o
   7  -1   7       59.50       64.69      3.51 o
   8  -1   7        3.30        4.04      1.24 o
   9  -1   7        0.59       -1.09      1.25 o
 -10   0   7        5.09        3.57      0.63 o
  -9   0   7        8.85        9.47      0.73 o
  -8   0   7        1.76        1.44      0.46 o
  -7   0   7       14.49       13.43      0.68 o
  -6   0   7       61.37       55.66      1.16 o
  -5   0   7        3.02        2.92      0.32 o
  -4   0   7      572.48      566.51      5.90 o
  -3   0   7       44.17       40.67      0.64 o
  -2   0   7      738.11      747.83      9.83 o
  -1   0   7      823.43      897.70     10.75 o
   0   0   7       51.83       44.73      0.85 o
   1   0   7      542.39      579.10      6.60 o
   2   0   7       99.98      125.13      1.73 o
   3   0   7        4.40        5.52      0.33 o
   4   0   7       48.48       46.26      1.15 o
   5   0   7      103.12      104.57      2.83 o
   6   0   7       19.09       21.59      1.35 o
   7   0   7        2.36        1.29      3.21 o
   8   0   7        3.99        2.36      1.23 o
   9   0   7        0.12       -0.33      1.18 o
 -11   1   7        9.57       10.20      1.12 o
 -10   1   7        0.41        0.20      0.52 o
  -9   1   7       24.48       23.85      1.07 o
  -8   1   7        1.73        0.47      0.42 o
  -7   1   7      104.49      106.20      2.30 o
  -6   1   7       62.39       58.47      1.12 o
  -5   1   7        7.00        6.62      0.44 o
  -4   1   7      384.49      390.09      3.84 o
  -3   1   7       24.74       23.19      0.66 o
  -2   1   7      241.84      275.54      3.63 o
  -1   1   7      175.65      209.24      2.85 o
   0   1   7     1437.69     1464.84     25.63 o
   1   1   7        0.96        0.89      0.23 o
   2   1   7      222.59      226.88      2.33 o
   3   1   7       81.98       80.42      1.40 o
   4   1   7      135.50      131.59      2.68 o
   5   1   7       41.67       32.46      2.03 o
   6   1   7        0.80        0.36      0.91 o
   7   1   7        9.01        8.29      1.52 o
   8   1   7        4.09        4.62      1.52 o
 -11   2   7       60.38       66.55      1.99 o
 -10   2   7        5.14        7.10      0.74 o
  -9   2   7       23.87       20.63      1.00 o
  -8   2   7       43.17       38.86      1.11 o
  -7   2   7      256.57      238.91      3.25 o
  -6   2   7      130.29      122.92      1.65 o
  -5   2   7       28.45       27.48      0.63 o
  -4   2   7      343.62      337.07      5.02 o
  -3   2   7      309.59      331.92      4.35 o
  -2   2   7       22.57       36.46      0.83 o
  -1   2   7      511.79      567.66      6.24 o
   0   2   7       15.45       16.64      0.61 o
   1   2   7      147.73      140.24      1.90 o
   2   2   7      147.94      143.58      1.68 o
   3   2   7       66.39       62.87      1.67 o
   4   2   7       26.24       24.38      1.13 o
   5   2   7       33.35       36.90      1.61 o
   6   2   7       21.34       23.84      2.70 o
   7   2   7        5.85        5.68      1.45 o
 -11   3   7        0.05       -0.39      0.81 o
 -10   3   7       50.26       49.23      1.82 o
  -9   3   7        0.48        0.25      0.44 o
  -8   3   7       25.66       22.55      1.12 o
  -7   3   7       12.44        9.64      0.56 o
  -6   3   7       19.69       18.97      0.57 o
  -5   3   7       42.85       40.93      1.05 o
  -4   3   7      414.77      438.72      6.10 o
  -3   3   7      107.58      106.76      1.75 o
  -2   3   7        6.58        9.23      0.39 o
  -1   3   7        2.62        6.03      0.39 o
   0   3   7       17.56       19.27      0.66 o
   1   3   7       13.66       10.41      0.44 o
   2   3   7      211.08      219.52      2.81 o
   3   3   7      127.23      125.41      2.45 o
   4   3   7        0.38       -0.24      0.98 o
   5   3   7        0.55       -0.26      0.74 o
   6   3   7        3.74        4.91      1.34 o
   7   3   7        3.64        9.26      1.70 o
 -11   4   7       23.51       25.47      1.23 o
 -10   4   7        8.61        6.20      0.83 o
  -9   4   7        2.82        2.02      0.63 o
  -8   4   7      138.26      123.60      2.82 o
  -7   4   7       67.76       67.29      2.68 o
  -6   4   7      316.69      302.70      6.16 o
  -5   4   7       23.15       22.68      0.78 o
  -4   4   7       12.84       12.86      0.71 o
  -3   4   7      156.78      163.01      2.37 o
  -2   4   7        8.55        8.93      0.51 o
  -1   4   7        5.55        2.66      0.39 o
   0   4   7        0.91        1.28      0.34 o
   1   4   7      145.34      134.92      1.75 o
   2   4   7       41.92       38.95      1.26 o
   3   4   7       96.11       94.70      2.62 o
   4   4   7       56.55       59.87      2.13 o
   5   4   7        6.24        5.26      0.97 o
   6   4   7        2.84        3.12      1.32 o
 -11   5   7        2.23        2.55      1.73 o
 -10   5   7        0.24        1.45      0.58 o
  -9   5   7       66.46       77.98      3.25 o
  -8   5   7       33.30       30.48      2.85 o
  -7   5   7        2.56        1.98      0.84 o
  -6   5   7       71.30       74.29      2.75 o
  -5   5   7      199.73      193.47      5.82 o
  -4   5   7      211.81      210.56      4.74 o
  -3   5   7       42.54       41.08      1.06 o
  -2   5   7      446.77      430.05      6.09 o
  -1   5   7       66.02       75.46      1.49 o
   0   5   7      623.19      605.75      7.07 o
   1   5   7       62.74       55.03      1.64 o
   2   5   7        2.17        1.44      0.67 o
   3   5   7        9.84        7.75      0.96 o
   4   5   7       19.46       21.06      1.71 o
   5   5   7        7.60       11.05      1.52 o
 -11   6   7        6.17        2.85      0.74 o
 -10   6   7       36.49       40.65      1.46 o
  -9   6   7        0.05       -0.37      0.37 o
  -8   6   7        6.80        5.42      1.03 o
  -7   6   7        4.52        4.52      0.94 o
  -6   6   7        0.38       -0.46      0.63 o
  -5   6   7      144.38      143.95      4.18 o
  -4   6   7      235.76      225.53      7.56 o
  -3   6   7      406.89      382.84     12.92 o
  -2   6   7      429.63      408.69     13.62 o
  -1   6   7      147.97      148.75      6.41 o
   0   6   7        0.27        0.21      0.61 o
   1   6   7        0.73        0.79      0.61 o
   2   6   7        2.57        1.64      0.84 o
   3   6   7        1.20        1.85      1.75 o
   4   6   7        3.48        3.94      1.25 o
 -10   7   7       17.11       18.73      2.80 o
  -9   7   7       27.99       23.64      2.90 o
  -8   7   7       12.16       10.82      2.10 o
  -7   7   7        1.02        1.20      1.30 o
  -6   7   7        0.00        0.40      1.30 o
  -5   7   7      107.18       94.06      5.01 o
  -4   7   7      106.93       93.06      4.91 o
  -3   7   7      194.27      198.83      8.01 o
  -2   7   7       20.20       16.33      2.20 o
  -1   7   7        1.79       -0.10      1.10 o
   0   7   7       17.18       12.85      1.37 o
   1   7   7        1.08        0.59      0.81 o
   2   7   7       38.47       44.49      2.48 o
   3   7   7        1.05        2.79      1.23 o
 -10   8   7        4.75        3.61      1.90 o
  -9   8   7       15.67       20.53      2.90 o
  -8   8   7        0.05        1.40      1.40 o
  -7   8   7       32.85       30.55      3.11 o
  -6   8   7        1.26       -0.60      1.30 o
  -5   8   7       67.17       68.52      4.41 o
  -4   8   7       63.36       57.40      3.91 o
  -3   8   7        6.32        7.91      2.00 o
  -2   8   7        4.40        5.31      1.80 o
  -1   8   7        0.56       -0.37      0.81 o
   0   8   7        1.53        1.61      0.94 o
   1   8   7        9.84       16.63      2.40 o
   2   8   7        2.82        0.60      1.50 o
  -9   9   7        2.59        3.81      2.00 o
  -8   9   7        8.53        8.41      2.20 o
  -7   9   7       15.00       18.63      2.70 o
  -6   9   7        0.06        1.00      1.40 o
  -5   9   7        5.55        5.91      1.80 o
  -4   9   7       32.70       42.47      3.61 o
  -3   9   7       24.89       23.94      3.01 o
  -2   9   7        0.00        0.18      0.91 o
  -1   9   7        2.35        2.54      1.03 o
   0   9   7        0.75        3.01      1.60 o
  -8  10   7       25.70       29.75      3.41 o
  -7  10   7        3.10        4.71      2.00 o
  -6  10   7       24.58       22.64      2.90 o
  -5  10   7        0.79        0.40      1.60 o
  -4  10   7        4.41        4.71      2.00 o
  -3  10   7       10.99        9.92      2.40 o
  -2  10   7        0.41       -0.74      0.95 o
   3 -13   8        0.22        0.10      0.80 o
   4 -13   8        4.86        5.11      1.10 o
   5 -13   8        0.86        1.22      0.74 o
   0 -12   8        1.32        0.60      0.75 o
   1 -12   8       31.92       36.60      1.85 o
   2 -12   8        0.80       -0.77      1.30 o
   3 -12   8        1.50        2.20      0.90 o
   4 -12   8        0.12       -0.13      0.75 o
   5 -12   8       18.81       19.77      1.37 o
   6 -12   8        3.56        2.88      0.85 o
   7 -12   8       50.21       52.42      2.23 o
   8 -12   8        0.07       -0.50      1.10 o
  -2 -11   8        0.01       -0.48      0.71 o
  -1 -11   8       48.74       59.63      3.35 o
   0 -11   8       13.53       15.65      1.94 o
   1 -11   8       41.14       42.36      1.65 o
   2 -11   8        0.78        0.81      0.56 o
   3 -11   8       46.39       49.60      1.94 o
   4 -11   8       88.47       90.30      2.79 o
   5 -11   8        9.15        8.57      0.99 o
   6 -11   8        0.09       -0.02      0.60 o
   7 -11   8        0.00       -0.25      0.64 o
   8 -11   8        5.00        5.81      1.50 o
   9 -11   8        4.14        2.60      0.92 o
  -3 -10   8        9.31        9.74      0.95 o
  -2 -10   8        0.53       -0.50      0.56 o
  -1 -10   8       22.52       21.77      1.23 o
   0 -10   8        0.90        1.98      0.52 o
   1 -10   8       91.54       95.54      3.14 o
   2 -10   8       87.13       93.06      2.33 o
   3 -10   8       58.04       54.35      2.90 o
   4 -10   8        4.98        4.65      1.15 o
   5 -10   8        0.02       -0.20      0.50 o
   6 -10   8        1.73        3.10      0.90 o
   7 -10   8        7.89        6.06      0.92 o
   8 -10   8        0.15       -0.57      0.57 o
   9 -10   8        1.51        1.43      0.81 o
  -4  -9   8        0.41        0.31      0.64 o
  -3  -9   8        4.66        6.18      0.80 o
  -2  -9   8        5.75        5.47      0.62 o
  -1  -9   8       34.97       34.48      1.19 o
   0  -9   8        3.46        2.30      0.54 o
   1  -9   8        0.82        0.91      0.44 o
   2  -9   8        1.04        1.24      0.53 o
   3  -9   8       23.58       20.42      1.65 o
   4  -9   8      112.43      106.22      2.94 o
   5  -9   8        5.80        3.14      0.71 o
   6  -9   8       11.99        8.55      0.92 o
   7  -9   8       22.62       24.89      1.90 o
   8  -9   8        3.29        4.73      1.20 o
   9  -9   8        1.36        0.02      0.67 o
  10  -9   8        0.02       -0.07      0.68 o
  -5  -8   8       12.54       12.53      1.09 o
  -4  -8   8       22.22       22.29      1.62 o
  -3  -8   8        6.02        5.05      0.62 o
  -2  -8   8       47.07       44.56      1.35 o
  -1  -8   8        4.04        3.16      0.46 o
   0  -8   8       10.71       10.47      0.78 o
   1  -8   8      188.90      189.53      3.24 o
   2  -8   8       67.19       66.32      2.53 o
   3  -8   8      229.48      223.61      3.67 o
   4  -8   8       69.56       68.15      1.61 o
   5  -8   8      614.35      606.61     10.08 o
   6  -8   8        5.23        5.03      0.64 o
   7  -8   8        6.18        5.39      0.69 o
   8  -8   8        3.07        2.46      0.62 o
   9  -8   8        3.16        2.90      0.81 o
  10  -8   8        1.67        3.09      2.10 o
  -6  -7   8       39.29       41.93      1.75 o
  -5  -7   8        2.62        2.37      0.59 o
  -4  -7   8        4.33        4.53      0.62 o
  -3  -7   8        0.86        0.13      0.35 o
  -2  -7   8       88.38       84.73      1.57 o
  -1  -7   8        0.65        0.66      0.30 o
   0  -7   8       19.12       18.88      0.57 o
   1  -7   8        0.15        0.16      0.23 o
   2  -7   8        1.28        1.13      0.26 o
   3  -7   8      104.21      100.78      1.65 o
   4  -7   8        0.42        0.41      0.26 o
   5  -7   8        6.02        7.38      0.49 o
   6  -7   8       51.50       50.84      1.58 o
   7  -7   8        8.61       10.20      1.93 o
   8  -7   8        0.85        0.94      0.56 o
   9  -7   8        0.46       -0.47      0.60 o
  10  -7   8        0.17        0.24      0.65 o
  -7  -6   8       47.68       54.69      1.82 o
  -6  -6   8        8.24        6.87      0.68 o
  -5  -6   8        5.95        6.91      0.62 o
  -4  -6   8        0.55        0.14      0.34 o
  -3  -6   8        2.55        1.18      0.33 o
  -2  -6   8       19.25       21.16      0.75 o
  -1  -6   8       10.51        8.33      0.42 o
   0  -6   8       17.30       17.56      0.48 o
   1  -6   8       17.91       18.66      0.50 o
   2  -6   8       28.43       34.67      0.67 o
   3  -6   8       82.61       82.41      1.28 o
   4  -6   8       71.97       69.65      1.43 o
   5  -6   8      121.26      126.56      3.53 o
   6  -6   8        2.77        3.38      0.72 o
   7  -6   8        6.99        8.11      0.82 o
   8  -6   8       20.81       24.98      1.55 o
   9  -6   8        8.01        7.39      0.83 o
  10  -6   8        0.00       -0.20      1.90 o
  -8  -5   8       31.76       44.08      1.79 o
  -7  -5   8        2.59        2.22      0.56 o
  -6  -5   8        0.75       -0.03      0.49 o
  -5  -5   8       29.88       26.16      0.99 o
  -4  -5   8       55.24       63.47      1.34 o
  -3  -5   8       48.66       49.76      1.17 o
  -2  -5   8       24.84       21.67      0.73 o
  -1  -5   8        5.91        6.69      0.37 o
   0  -5   8      472.63      513.21      5.60 o
   1  -5   8     1079.92     1140.61     11.39 o
   2  -5   8        4.40        5.71      0.40 o
   3  -5   8       24.37       22.72      0.45 o
   4  -5   8      102.53      107.25      1.98 o
   5  -5   8        1.60        2.13      0.49 o
   6  -5   8       27.58       22.94      1.13 o
   7  -5   8       27.51       26.04      1.25 o
   8  -5   8        1.15        0.85      0.65 o
   9  -5   8       10.58       11.22      2.40 o
  10  -5   8        4.21        4.41      2.20 o
  -8  -4   8        3.93        3.95      0.65 o
  -7  -4   8        0.51        0.48      0.46 o
  -6  -4   8       12.28       15.44      0.78 o
  -5  -4   8       31.21       31.02      1.76 o
  -4  -4   8       78.67       78.89      1.48 o
  -3  -4   8       46.99       45.80      1.08 o
  -2  -4   8       16.27       12.51      0.44 o
  -1  -4   8        1.88        1.87      0.22 o
   0  -4   8     1341.33     1340.52     13.31 o
   1  -4   8      148.47      148.03      2.23 o
   2  -4   8       43.89       44.04      0.72 o
   3  -4   8       59.41       69.35      0.98 o
   4  -4   8        9.69        9.88      0.36 o
   5  -4   8       45.55       45.29      1.42 o
   6  -4   8       75.31       77.23      1.96 o
   7  -4   8       82.44       88.35      4.91 o
   8  -4   8        9.26        8.11      2.10 o
   9  -4   8        1.57        1.80      1.80 o
  10  -4   8        0.35        2.80      2.10 o
  -9  -3   8        1.42        1.34      0.56 o
  -8  -3   8        2.82        3.32      0.82 o
  -7  -3   8       23.70       20.06      0.91 o
  -6  -3   8       42.88       41.27      1.20 o
  -5  -3   8       53.82       56.45      1.52 o
  -4  -3   8       62.44       54.48      1.21 o
  -3  -3   8       11.06       11.78      0.44 o
  -2  -3   8       37.85       40.85      0.74 o
  -1  -3   8      580.15      577.45      5.92 o
   0  -3   8      708.36      756.92      7.10 o
   1  -3   8       25.25       28.38      0.52 o
   2  -3   8       19.08       25.68      0.48 o
   3  -3   8        9.66       10.26      0.36 o
   4  -3   8      685.52      696.71      9.60 o
   5  -3   8       16.41       18.28      2.45 o
   6  -3   8       68.46       62.81      3.91 o
   7  -3   8        2.89        3.01      1.60 o
   8  -3   8       16.00       16.23      2.40 o
   9  -3   8        7.68        8.01      2.40 o
  -9  -2   8       21.29       22.71      1.05 o
  -8  -2   8        2.37        1.39      0.65 o
  -7  -2   8        5.08        3.79      0.54 o
  -6  -2   8        5.56        6.78      0.71 o
  -5  -2   8        2.08        1.89      0.41 o
  -4  -2   8      145.52      150.63      2.07 o
  -3  -2   8      202.04      190.38      2.27 o
  -2  -2   8       90.74       87.42      1.18 o
  -1  -2   8      128.89      117.75      1.38 o
   0  -2   8      540.05      555.34      7.17 o
   1  -2   8      379.92      363.21      8.50 o
   2  -2   8      128.61      129.99      1.94 o
   3  -2   8      219.27      210.48      3.00 o
   4  -2   8      141.06      137.85      2.53 o
   5  -2   8        0.85        0.79      0.62 o
   6  -2   8        0.14       -0.80      1.10 o
   7  -2   8       34.65       36.46      3.41 o
   8  -2   8        1.95        0.00      1.60 o
   9  -2   8       15.79       19.03      3.01 o
 -10  -1   8        1.31        1.49      0.59 o
  -9  -1   8        1.68        0.48      0.48 o
  -8  -1   8       44.75       46.01      1.33 o
  -7  -1   8        1.89        1.68      0.44 o
  -6  -1   8       30.87       34.53      1.01 o
  -5  -1   8       25.37       28.99      0.87 o
  -4  -1   8      100.52      107.27      1.64 o
  -3  -1   8        5.12        7.46      0.36 o
  -2  -1   8      187.00      197.44      2.05 o
  -1  -1   8       11.38       20.35      0.61 o
   0  -1   8       45.44       37.30      1.13 o
   1  -1   8       84.57      103.89      1.47 o
   2  -1   8      348.88      376.27      3.70 o
   3  -1   8       87.92       88.67      1.39 o
   4  -1   8       36.42       40.74      1.40 o
   5  -1   8       17.48       19.51      1.60 o
   6  -1   8       32.99       32.20      2.02 o
   7  -1   8       11.58       10.26      1.48 o
   8  -1   8        4.35        2.95      1.18 o
   9  -1   8        0.32        1.60      1.50 o
 -10   0   8        0.74        0.80      0.56 o
  -9   0   8        2.69        2.05      0.53 o
  -8   0   8       38.69       37.77      1.23 o
  -7   0   8        6.32        5.01      0.52 o
  -6   0   8      122.80      122.45      1.96 o
  -5   0   8      131.67      129.11      1.84 o
  -4   0   8      506.26      508.15      5.36 o
  -3   0   8       28.18       41.30      0.60 o
  -2   0   8      683.11      688.63      8.42 o
  -1   0   8       34.43       37.56      0.81 o
   0   0   8      103.66       95.33      1.42 o
   1   0   8       23.52       21.75      0.61 o
   2   0   8       25.49       29.05      0.82 o
   3   0   8      100.11      109.49      1.71 o
   4   0   8      212.99      200.64      3.77 o
   5   0   8      110.59      117.09      3.92 o
   6   0   8        3.24        5.61      1.24 o
   7   0   8        4.64        4.16      1.24 o
   8   0   8        0.65        1.24      1.20 o
 -10   1   8        8.08        6.42      0.75 o
  -9   1   8        0.25        1.13      0.46 o
  -8   1   8      130.92      133.78      2.40 o
  -7   1   8       62.16       56.02      1.32 o
  -6   1   8       13.16       13.65      0.65 o
  -5   1   8        0.94        2.96      0.29 o
  -4   1   8       21.41       18.90      0.58 o
  -3   1   8        5.05        4.77      0.36 o
  -2   1   8        9.20       11.46      0.47 o
  -1   1   8       40.06       46.89      0.90 o
   0   1   8     1249.43     1272.06     27.55 o
   1   1   8       59.57       65.12      1.50 o
   2   1   8      115.26      112.68      1.52 o
   3   1   8        2.47        1.89      0.39 o
   4   1   8      125.99      131.58      3.33 o
   5   1   8       42.49       48.74      1.96 o
   6   1   8       29.42       30.61      3.51 o
   7   1   8        1.18        0.10      1.13 o
   8   1   8       11.66       16.43      2.01 o
 -11   2   8        0.31        1.28      0.64 o
 -10   2   8       11.53       12.35      0.92 o
  -9   2   8       18.62       17.71      0.93 o
  -8   2   8      152.50      144.98      2.79 o
  -7   2   8       23.90       25.30      0.97 o
  -6   2   8        6.61        8.85      0.46 o
  -5   2   8        8.41        9.61      0.57 o
  -4   2   8       41.28       46.12      1.05 o
  -3   2   8        0.43        0.54      0.51 o
  -2   2   8      211.43      234.50      3.25 o
  -1   2   8       20.29       19.82      0.56 o
   0   2   8        2.82        4.03      0.38 o
   1   2   8       11.46       16.62      0.57 o
   2   2   8      141.89      148.65      2.23 o
   3   2   8      458.98      446.90      6.54 o
   4   2   8      102.31       98.56      2.35 o
   5   2   8       77.58       79.91      3.46 o
   6   2   8       29.47       31.52      2.20 o
   7   2   8        1.10       -0.03      1.20 o
 -11   3   8        1.93        2.18      0.63 o
 -10   3   8        8.60        8.60      1.68 o
  -9   3   8       36.74       42.00      1.76 o
  -8   3   8        7.28        6.69      1.00 o
  -7   3   8       68.96       66.94      1.82 o
  -6   3   8        0.27       -0.11      0.35 o
  -5   3   8        0.73        1.09      0.36 o
  -4   3   8      244.81      237.81      3.65 o
  -3   3   8       72.06       69.17      1.76 o
  -2   3   8       10.79       10.89      0.45 o
  -1   3   8       61.13       60.58      1.29 o
   0   3   8       45.22       40.46      1.02 o
   1   3   8      559.13      523.61      5.86 o
   2   3   8       13.76       17.43      0.73 o
   3   3   8      153.87      159.39      2.96 o
   4   3   8        0.39        0.49      0.90 o
   5   3   8       29.99       32.23      5.06 o
   6   3   8       15.40       17.86      1.95 o
 -11   4   8        0.24        0.42      0.63 o
 -10   4   8        3.57        2.86      1.24 o
  -9   4   8       66.54       61.72      1.88 o
  -8   4   8        4.80        6.37      0.60 o
  -7   4   8      129.33      134.32      6.56 o
  -6   4   8       59.64       60.18      2.51 o
  -5   4   8        6.46        7.03      0.63 o
  -4   4   8      275.97      268.51      4.05 o
  -3   4   8        5.32        6.48      0.43 o
  -2   4   8        9.20        9.88      0.57 o
  -1   4   8        8.50        6.18      0.52 o
   0   4   8      587.67      606.95      7.72 o
   1   4   8       10.83        8.82      0.58 o
   2   4   8       79.88       82.40      2.40 o
   3   4   8        7.52        7.78      0.96 o
   4   4   8        8.66        9.36      1.05 o
   5   4   8        1.87        5.97      1.42 o
   6   4   8       14.03       21.09      2.16 o
 -11   5   8        0.52       -0.41      0.69 o
 -10   5   8       25.52       32.40      2.25 o
  -9   5   8       62.65       67.37      1.84 o
  -8   5   8        5.99        4.52      1.06 o
  -7   5   8        0.16        0.14      0.70 o
  -6   5   8      297.47      309.13      7.72 o
  -5   5   8      192.74      179.68      4.95 o
  -4   5   8      157.10      144.81      3.52 o
  -3   5   8        1.57        1.52      0.78 o
  -2   5   8       56.49       54.52      1.53 o
  -1   5   8      208.88      208.64      3.14 o
   0   5   8        8.62        3.42      0.76 o
   1   5   8       41.35       30.81      2.44 o
   2   5   8       14.04       12.32      1.06 o
   3   5   8        4.98        4.64      0.88 o
   4   5   8        8.15        7.95      1.32 o
   5   5   8        0.01        0.10      1.70 o
 -10   6   8       16.62       14.49      1.64 o
  -9   6   8        7.46        7.57      1.27 o
  -8   6   8        0.03       -0.31      0.72 o
  -7   6   8       58.33       55.17      2.90 o
  -6   6   8       71.32       69.77      4.51 o
  -5   6   8      151.38      149.35      4.44 o
  -4   6   8        7.24        8.11      1.06 o
  -3   6   8       50.12       40.37      3.31 o
  -2   6   8        0.21       -1.10      1.10 o
  -1   6   8       81.22       66.11      4.11 o
   0   6   8       21.42       22.52      1.65 o
   1   6   8        9.46        8.38      0.98 o
   2   6   8        2.72        3.96      1.15 o
   3   6   8        2.52        7.03      1.35 o
   4   6   8        0.34        0.28      1.20 o
 -10   7   8        1.89       -0.50      1.40 o
  -9   7   8        0.26       -0.20      1.40 o
  -8   7   8        4.99        5.01      1.90 o
  -7   7   8        0.18       -0.10      1.10 o
  -6   7   8       48.42       44.47      3.51 o
  -5   7   8       12.23       14.62      2.30 o
  -4   7   8       50.75       55.69      3.91 o
  -3   7   8       35.56       38.77      3.21 o
  -2   7   8        0.33        0.80      1.20 o
  -1   7   8        2.91        2.90      1.50 o
   0   7   8       41.18       42.12      2.33 o
   1   7   8        0.06        0.50      1.20 o
   2   7   8        6.82        5.97      1.31 o
   3   7   8        0.42       -0.60      1.03 o
 -10   8   8        0.84        2.60      2.00 o
  -9   8   8       10.58       11.82      2.50 o
  -8   8   8        6.22        4.61      1.80 o
  -7   8   8        4.24        3.61      1.60 o
  -6   8   8       25.68       29.55      3.11 o
  -5   8   8        5.14        6.11      1.90 o
  -4   8   8        2.08        1.00      1.30 o
  -3   8   8       10.90        3.71      1.70 o
  -2   8   8       25.43       21.94      2.60 o
  -1   8   8        1.59        1.05      0.91 o
   0   8   8       10.94       10.11      1.48 o
   1   8   8        5.43        4.31      1.70 o
  -9   9   8        1.71        0.90      1.80 o
  -8   9   8       16.64       18.63      2.90 o
  -7   9   8        0.01       -0.80      1.40 o
  -6   9   8        0.00        0.60      1.40 o
  -5   9   8        0.51        0.40      1.40 o
  -4   9   8        3.43        4.71      1.90 o
  -3   9   8       11.16       20.03      2.80 o
  -2   9   8        1.67        2.96      1.50 o
  -1   9   8        3.29        5.34      1.55 o
   0   9   8        6.00        7.81      2.10 o
  -7  10   8       61.27       71.42      5.21 o
  -6  10   8        2.20        1.80      1.80 o
  -5  10   8        6.57        6.41      2.30 o
  -4  10   8        0.00       -0.70      1.60 o
  -3  10   8       11.13       12.49      3.56 o
   0 -12   9       14.70       14.94      1.13 o
   1 -12   9        0.44       -0.48      0.68 o
   2 -12   9        3.39        5.63      0.91 o
   3 -12   9        5.11        6.53      0.94 o
   4 -12   9        1.51        2.70      0.78 o
   5 -12   9       17.85       21.82      3.86 o
   6 -12   9        6.26        5.75      0.95 o
   7 -12   9       20.19       23.13      1.52 o
  -1 -11   9        1.27        2.49      0.77 o
   0 -11   9       40.54       43.90      1.75 o
   1 -11   9        0.70        0.78      0.52 o
   2 -11   9       15.45       14.68      1.13 o
   3 -11   9        0.28       -0.22      0.60 o
   4 -11   9        1.21        1.81      0.85 o
   5 -11   9        0.70        1.62      0.67 o
   6 -11   9        0.13        0.69      1.15 o
   7 -11   9        5.02        4.19      0.88 o
   8 -11   9        0.21        0.15      0.71 o
  -3 -10   9        1.62        0.49      0.67 o
  -2 -10   9        0.46        1.18      0.70 o
  -1 -10   9       11.22       13.03      0.87 o
   0 -10   9       12.59       11.44      0.79 o
   1 -10   9        0.89        0.06      0.48 o
   2 -10   9        1.71        2.60      0.64 o
   3 -10   9       11.72       13.44      1.06 o
   4 -10   9       10.96       10.30      1.95 o
   5 -10   9        3.58        4.05      0.74 o
   6 -10   9        5.59        5.31      0.85 o
   7 -10   9       16.69       12.80      1.17 o
   8 -10   9        1.65        1.35      0.90 o
   9 -10   9        0.22       -0.16      0.65 o
  -4  -9   9       20.44       24.41      1.40 o
  -3  -9   9        7.53        8.51      0.81 o
  -2  -9   9        6.95        7.26      0.72 o
  -1  -9   9        6.18        6.39      0.65 o
   0  -9   9       30.69       30.16      1.75 o
   1  -9   9       21.39       19.75      1.03 o
   2  -9   9       81.22       73.51      2.30 o
   3  -9   9       17.21       17.89      1.13 o
   4  -9   9      129.90      123.55      3.29 o
   5  -9   9       25.10       24.01      2.45 o
   6  -9   9       19.61       20.52      1.24 o
   7  -9   9       50.14       53.46      2.05 o
   8  -9   9        6.00        4.06      0.80 o
   9  -9   9        7.43        6.13      0.94 o
  -5  -8   9       40.13       46.19      1.88 o
  -4  -8   9        0.48        0.78      0.53 o
  -3  -8   9       34.73       35.67      1.29 o
  -2  -8   9       18.69       16.91      0.88 o
  -1  -8   9       93.69       96.17      2.33 o
   0  -8   9       53.16       56.37      1.64 o
   1  -8   9       32.58       31.40      1.50 o
   2  -8   9       40.63       37.36      1.12 o
   3  -8   9       13.99       12.80      0.81 o
   4  -8   9      247.75      236.40      3.56 o
   5  -8   9       95.34       87.11      2.61 o
   6  -8   9       45.88       45.11      1.83 o
   7  -8   9        1.60        0.89      0.83 o
   8  -8   9       80.08       92.05      5.56 o
   9  -8   9        5.13        4.85      0.90 o
  -6  -7   9        0.33       -0.45      0.57 o
  -5  -7   9       46.51       54.81      1.65 o
  -4  -7   9       11.03       12.86      1.30 o
  -3  -7   9        0.28        0.21      0.38 o
  -2  -7   9       21.22       24.89      0.89 o
  -1  -7   9        0.09       -0.26      0.30 o
   0  -7   9       13.08       12.89      0.65 o
   1  -7   9        6.66        5.46      0.45 o
   2  -7   9       10.54        9.66      0.49 o
   3  -7   9        0.84        1.15      0.32 o
   4  -7   9        0.13        0.01      0.31 o
   5  -7   9      172.84      176.69      3.97 o
   6  -7   9        0.30        0.37      0.45 o
   7  -7   9       49.45       48.91      1.96 o
   8  -7   9       27.73       31.19      1.56 o
   9  -7   9        0.72        1.39      0.95 o
  10  -7   9        0.04       -0.30      2.00 o
  -7  -6   9        0.20        0.35      0.55 o
  -6  -6   9       28.73       34.23      1.40 o
  -5  -6   9        2.66        5.06      0.58 o
  -4  -6   9       10.42       11.61      0.71 o
  -3  -6   9        0.13       -0.07      0.30 o
  -2  -6   9        3.16        3.07      0.40 o
  -1  -6   9        7.63        5.44      0.44 o
   0  -6   9       47.63       46.42      0.92 o
   1  -6   9      108.13      106.70      1.68 o
   2  -6   9        6.77        9.12      0.69 o
   3  -6   9      362.57      360.42      4.25 o
   4  -6   9       21.96       19.93      0.73 o
   5  -6   9        5.50        3.79      0.62 o
   6  -6   9       63.90       57.30      1.94 o
   7  -6   9      142.30      137.11      3.58 o
   8  -6   9       60.70       60.21      2.20 o
   9  -6   9        5.25        7.61      2.20 o
  10  -6   9        2.77        3.31      2.20 o
  -8  -5   9        3.01        3.32      0.67 o
  -7  -5   9        4.82        6.12      0.69 o
  -6  -5   9        0.85        0.35      0.53 o
  -5  -5   9       44.50       45.63      1.28 o
  -4  -5   9      101.66       98.18      1.77 o
  -3  -5   9       72.87       74.99      1.53 o
  -2  -5   9       53.72       51.91      1.21 o
  -1  -5   9       12.83        9.86      0.42 o
   0  -5   9       10.13       10.24      0.35 o
   1  -5   9      236.62      230.78      2.58 o
   2  -5   9       58.81       63.68      1.28 o
   3  -5   9        1.86        1.57      0.27 o
   4  -5   9       51.98       56.24      1.52 o
   5  -5   9        0.55        0.05      0.38 o
   6  -5   9        4.31        3.55      0.48 o
   7  -5   9      161.24      164.68      7.31 o
   8  -5   9       13.19       14.12      2.50 o
   9  -5   9       22.24       21.74      2.90 o
  -8  -4   9        4.87        5.52      0.85 o
  -7  -4   9       45.22       43.31      1.92 o
  -6  -4   9       57.79       54.29      1.44 o
  -5  -4   9       29.96       29.73      0.93 o
  -4  -4   9       18.78       14.15      0.66 o
  -3  -4   9        0.04        0.07      0.25 o
  -2  -4   9        1.82        2.06      0.28 o
  -1  -4   9      417.70      429.57      4.56 o
   0  -4   9        0.44        1.27      0.23 o
   1  -4   9      235.68      244.18      3.09 o
   2  -4   9      137.76      147.05      3.71 o
   3  -4   9        4.77        4.00      0.26 o
   4  -4   9       27.19       21.24      2.10 o
   5  -4   9       45.82       41.67      3.11 o
   6  -4   9       66.62       68.11      4.11 o
   7  -4   9       32.47       26.85      2.80 o
   8  -4   9        4.24        5.81      2.00 o
   9  -4   9        0.01       -0.40      1.70 o
  -9  -3   9        0.28        0.31      0.55 o
  -8  -3   9        0.41        0.38      0.49 o
  -7  -3   9       27.62       31.85      1.34 o
  -6  -3   9       35.18       33.96      1.10 o
  -5  -3   9       99.71       92.71      1.69 o
  -4  -3   9        9.82       12.59      0.60 o
  -3  -3   9       29.21       28.86      0.76 o
  -2  -3   9      161.18      177.77      2.61 o
  -1  -3   9       96.02       97.96      1.69 o
   0  -3   9       14.06       12.18      0.36 o
   1  -3   9      139.05      114.50      1.60 o
   2  -3   9      233.51      246.62      4.26 o
   3  -3   9       13.05       12.76      0.63 o
   4  -3   9       59.59       60.25      2.44 o
   5  -3   9        0.37       -0.40      1.20 o
   6  -3   9        4.38        3.91      1.60 o
   7  -3   9       14.92       12.62      2.30 o
   8  -3   9       22.24       22.44      2.80 o
   9  -3   9        0.12       -0.40      1.90 o
  -9  -2   9        0.00        0.12      0.51 o
  -8  -2   9       75.08       79.26      1.87 o
  -7  -2   9        5.60        5.14      0.81 o
  -6  -2   9       67.85       54.89      1.35 o
  -5  -2   9        1.48        0.83      0.33 o
  -4  -2   9       28.72       27.89      0.77 o
  -3  -2   9      194.76      197.63      2.36 o
  -2  -2   9      203.01      214.09      2.26 o
  -1  -2   9        0.06        0.21      0.10 o
   0  -2   9       21.77       21.13      0.78 o
   1  -2   9        9.80       12.09      0.59 o
   2  -2   9       58.74       65.27      2.51 o
   3  -2   9      183.75      192.68      3.83 o
   4  -2   9       25.10       24.85      4.56 o
   5  -2   9       39.46       26.85      2.60 o
   6  -2   9        2.88        2.60      1.50 o
   7  -2   9        1.32        1.60      1.60 o
   8  -2   9        0.01        1.20      1.70 o
   9  -2   9        0.47        0.30      1.90 o
 -10  -1   9        0.53        0.70      0.55 o
  -9  -1   9        2.39        1.99      0.54 o
  -8  -1   9      133.28      136.74      2.57 o
  -7  -1   9        0.65        0.24      0.47 o
  -6  -1   9        3.59        3.12      0.40 o
  -5  -1   9        0.19        0.25      0.31 o
  -4  -1   9      191.82      214.67      2.56 o
  -3  -1   9       76.58       73.60      1.50 o
  -2  -1   9       21.86       23.68      0.61 o
  -1  -1   9       53.58       50.19      1.08 o
   0  -1   9       22.55       18.13      0.58 o
   1  -1   9      485.37      505.04      5.83 o
   2  -1   9       33.31       30.79      0.64 o
   3  -1   9       49.53       47.35      1.76 o
   4  -1   9        0.54        1.26      0.80 o
   5  -1   9      276.92      272.86     10.32 o
   6  -1   9       29.68       30.15      3.01 o
   7  -1   9        0.17       -1.10      1.40 o
   8  -1   9       19.77       24.94      3.21 o
 -10   0   9       24.50       32.55      1.43 o
  -9   0   9        0.49        0.54      0.49 o
  -8   0   9       14.14       14.52      0.79 o
  -7   0   9       78.16       76.53      2.05 o
  -6   0   9        0.07        1.87      1.34 o
  -5   0   9        2.75        2.07      0.31 o
  -4   0   9        1.70        3.85      0.31 o
  -3   0   9      108.19      109.02      1.98 o
  -2   0   9       69.56       63.94      1.21 o
  -1   0   9      722.84      773.65     10.91 o
   0   0   9       15.37       19.68      0.58 o
   1   0   9       77.71       81.92      1.55 o
   2   0   9       89.55       93.92      1.70 o
   3   0   9        0.02       -0.07      0.35 o
   4   0   9      551.36      548.43     25.34 o
   5   0   9       51.59       50.18      3.61 o
   6   0   9      114.17      111.25      4.31 o
   7   0   9       22.58       22.72      2.02 o
   8   0   9       21.63       20.63      3.06 o
 -10   1   9        6.39        9.36      0.86 o
  -9   1   9        5.77        4.51      0.64 o
  -8   1   9        0.73        0.45      0.49 o
  -7   1   9       93.15       89.34      1.98 o
  -6   1   9        5.71        6.05      0.53 o
  -5   1   9       89.35       86.25      1.48 o
  -4   1   9      154.29      148.70      2.34 o
  -3   1   9       68.55       77.96      1.45 o
  -2   1   9      353.35      366.05      6.15 o
  -1   1   9      624.97      648.14      6.97 o
   0   1   9        6.44        8.29      0.46 o
   1   1   9       11.93       15.81      0.62 o
   2   1   9      208.99      189.38      2.60 o
   3   1   9        7.68        9.56      0.76 o
   4   1   9        2.79        3.11      0.94 o
   5   1   9       74.32       69.37      3.00 o
   6   1   9        1.61        4.14      2.10 o
   7   1   9       20.89       21.40      2.02 o
 -10   2   9       48.31       53.53      2.05 o
  -9   2   9        1.79        2.28      0.62 o
  -8   2   9        5.33        5.85      0.69 o
  -7   2   9       60.55       56.74      1.44 o
  -6   2   9      299.79      305.82      6.44 o
  -5   2   9        9.49        8.19      0.58 o
  -4   2   9        0.12       -0.08      0.28 o
  -3   2   9       30.95       35.47      0.91 o
  -2   2   9        3.02        2.56      0.31 o
  -1   2   9        1.96        0.87      0.26 o
   0   2   9        6.69        5.48      0.45 o
   1   2   9        6.45        8.55      0.53 o
   2   2   9      153.78      160.69      5.15 o
   3   2   9        3.37        5.88      0.71 o
   4   2   9       44.45       39.74      2.23 o
   5   2   9        0.10       -0.68      0.94 o
   6   2   9        0.50       -0.24      0.98 o
   7   2   9        4.37        3.87      1.41 o
 -10   3   9        9.51        8.89      1.48 o
  -9   3   9        9.35        6.38      1.27 o
  -8   3   9        0.17       -0.29      0.42 o
  -7   3   9      179.73      182.54      4.01 o
  -6   3   9        9.72       10.17      0.76 o
  -5   3   9       20.29       19.86      0.82 o
  -4   3   9      114.49      121.30      2.21 o
  -3   3   9        0.41        0.86      0.34 o
  -2   3   9      113.14      121.84      2.01 o
  -1   3   9        0.70        0.66      0.31 o
   0   3   9       24.88       22.37      0.89 o
   1   3   9      118.44      125.46      2.67 o
   2   3   9      480.30      470.43      6.31 o
   3   3   9       78.29       76.25      2.35 o
   4   3   9       15.62       23.31      1.81 o
   5   3   9        0.92        1.04      1.10 o
   6   3   9        1.26        3.20      1.40 o
 -10   4   9        0.00       -0.37      0.61 o
  -9   4   9       72.59       78.47      2.92 o
  -8   4   9      107.70      106.67      6.21 o
  -7   4   9        4.49        2.63      2.00 o
  -6   4   9        0.46        0.60      0.75 o
  -5   4   9       20.18       18.46      1.17 o
  -4   4   9      150.40      148.17      2.96 o
  -3   4   9        9.73        9.82      0.55 o
  -2   4   9        3.37        3.77      0.48 o
  -1   4   9      141.02      130.39      2.44 o
   0   4   9        0.33        0.91      0.44 o
   1   4   9       14.95       12.46      0.78 o
   2   4   9       88.16       80.44      2.43 o
   3   4   9        7.53        6.26      0.91 o
   4   4   9        3.32        5.85      1.30 o
   5   4   9        0.52        0.31      1.20 o
 -10   5   9       11.91       11.57      2.35 o
  -9   5   9        0.02        1.16      0.94 o
  -8   5   9        8.40        5.73      1.75 o
  -7   5   9        3.03        3.57      0.91 o
  -6   5   9      138.28      133.42      4.23 o
  -5   5   9      149.76      146.42      4.42 o
  -4   5   9      535.28      534.66     22.49 o
  -3   5   9      262.10      256.82      7.26 o
  -2   5   9       67.99       68.02      2.61 o
  -1   5   9        8.41        6.24      0.78 o
   0   5   9        0.60        1.82      0.76 o
   1   5   9      112.29      114.45      3.67 o
   2   5   9        1.46        0.66      0.66 o
   3   5   9        2.26        1.46      0.94 o
   4   5   9        4.34        7.51      2.10 o
 -10   6   9       12.29       13.85      1.71 o
  -9   6   9        7.12        6.42      1.95 o
  -8   6   9       27.42       22.13      2.10 o
  -7   6   9        4.49        5.84      1.13 o
  -6   6   9        0.02        1.04      0.80 o
  -5   6   9       49.44       48.80      2.31 o
  -4   6   9       47.42       39.27      3.31 o
  -3   6   9       42.97       40.67      3.21 o
  -2   6   9       12.24        7.61      1.80 o
  -1   6   9       12.20       14.62      2.10 o
   0   6   9        0.00        0.45      0.74 o
   1   6   9        1.97        3.24      0.98 o
   2   6   9        1.26       -0.16      0.88 o
   3   6   9        3.14        3.78      1.18 o
 -10   7   9        7.67       10.52      2.50 o
  -9   7   9        4.76        5.61      2.00 o
  -8   7   9        0.11        0.00      1.30 o
  -7   7   9        1.07        0.80      1.50 o
  -6   7   9        0.37        1.10      1.30 o
  -5   7   9        2.56        0.00      1.20 o
  -4   7   9        0.94        1.30      1.20 o
  -3   7   9        0.36        1.40      1.40 o
  -2   7   9        1.12        2.30      1.30 o
  -1   7   9        0.16        0.40      1.40 o
   0   7   9       18.38       21.55      2.60 o
   1   7   9        2.55        1.40      1.50 o
   2   7   9       16.76       23.81      1.98 o
  -9   8   9       40.73       51.59      4.41 o
  -8   8   9       23.69       25.04      3.11 o
  -7   8   9        8.82        8.91      2.20 o
  -6   8   9        2.16        4.61      1.70 o
  -5   8   9       10.69       11.52      2.30 o
  -4   8   9        0.06       -1.20      1.20 o
  -3   8   9        0.00       -0.50      1.30 o
  -2   8   9        3.43        2.60      1.60 o
  -1   8   9        0.01        0.45      1.55 o
   0   8   9       15.00       19.58      3.71 o
   1   8   9       28.58       35.96      3.41 o
  -8   9   9       11.33       12.52      2.80 o
  -7   9   9        0.82        2.20      1.70 o
  -6   9   9       54.01       61.10      4.71 o
  -5   9   9       13.76       13.42      2.50 o
  -4   9   9        2.19        0.60      1.60 o
  -3   9   9        1.13        0.30      1.60 o
  -2   9   9       11.42       13.89      1.75 o
  -1   9   9        7.38        8.00      1.55 o
  -5  10   9        0.33        1.30      1.90 o
   1 -12  10        8.48        9.00      2.05 o
   2 -12  10        0.01       -0.49      0.75 o
   3 -12  10        2.72        1.33      0.74 o
   4 -12  10        7.33        7.75      1.60 o
   5 -12  10        3.67        3.62      1.15 o
   6 -12  10        0.25       -0.35      0.71 o
  -1 -11  10        0.05       -0.53      0.54 o
   0 -11  10        2.49        2.88      0.64 o
   1 -11  10        5.95        6.32      0.91 o
   2 -11  10        7.84        8.86      0.95 o
   3 -11  10        3.36        3.14      0.81 o
   4 -11  10        9.47        9.67      1.10 o
   5 -11  10        1.21        0.05      0.64 o
   6 -11  10        5.31        4.26      0.88 o
   7 -11  10        1.17        1.50      0.78 o
   8 -11  10        0.28       -0.95      1.05 o
  -3 -10  10       14.77       16.12      1.24 o
  -2 -10  10       11.72       14.72      0.96 o
  -1 -10  10        1.08        1.09      0.52 o
   0 -10  10        0.00       -0.40      0.48 o
   1 -10  10        8.60        6.56      0.88 o
   2 -10  10       26.93       27.40      1.45 o
   3 -10  10        1.84        2.32      0.67 o
   4 -10  10        4.28        6.64      0.88 o
   5 -10  10       15.24       17.57      1.24 o
   6 -10  10        1.87        2.21      0.90 o
   7 -10  10        2.11        2.80      0.77 o
   8 -10  10       58.82       65.93      5.01 o
  -4  -9  10        0.03        0.07      0.57 o
  -3  -9  10       16.25       18.45      1.07 o
  -2  -9  10       12.62       16.95      1.16 o
  -1  -9  10        4.69        4.95      0.69 o
   0  -9  10        8.09        8.38      0.74 o
   1  -9  10       14.33       14.13      0.89 o
   2  -9  10       79.19       76.07      3.96 o
   3  -9  10       71.61       73.40      2.37 o
   4  -9  10        4.17        3.45      0.67 o
   5  -9  10        6.53        4.20      0.74 o
   6  -9  10       22.19       21.82      1.30 o
   7  -9  10        0.74       -0.21      0.60 o
   8  -9  10        6.88        6.91      1.20 o
   9  -9  10        2.41        5.01      1.10 o
  -5  -8  10        4.52        7.22      1.51 o
  -4  -8  10       15.05       17.16      1.01 o
  -3  -8  10        0.73        1.35      0.55 o
  -2  -8  10       18.14       18.86      1.05 o
  -1  -8  10        1.42        0.28      0.48 o
   0  -8  10        0.12        0.63      0.42 o
   1  -8  10        2.77        3.14      0.51 o
   2  -8  10       39.87       38.13      1.34 o
   3  -8  10      181.96      185.49      3.90 o
   4  -8  10       10.05        6.42      0.67 o
   5  -8  10        7.18        7.18      1.46 o
   6  -8  10        2.85        0.92      0.51 o
   7  -8  10        5.73        9.00      0.97 o
   8  -8  10        1.80        3.03      0.73 o
   9  -8  10        0.19       -0.30      0.66 o
  -6  -7  10       26.70       31.02      1.50 o
  -5  -7  10        2.44        6.42      1.07 o
  -4  -7  10        2.36        2.08      0.48 o
  -3  -7  10       29.02       25.36      1.09 o
  -2  -7  10        1.49        2.16      0.48 o
  -1  -7  10        4.93        3.85      0.49 o
   0  -7  10       56.22       54.43      1.49 o
   1  -7  10      258.35      247.69      5.31 o
   2  -7  10       12.18        9.80      0.70 o
   3  -7  10        4.53        3.36      0.45 o
   4  -7  10        9.73       10.49      0.67 o
   5  -7  10        1.53        1.65      0.62 o
   6  -7  10        2.28        1.82      0.55 o
   7  -7  10        4.45        5.35      1.50 o
   8  -7  10        0.01        0.99      0.56 o
   9  -7  10       36.89       40.17      3.81 o
  -7  -6  10        6.28        7.20      0.78 o
  -6  -6  10        0.02       -0.22      0.47 o
  -5  -6  10        6.03        5.81      0.62 o
  -4  -6  10       18.92       21.42      1.05 o
  -3  -6  10        4.78        3.90      0.51 o
  -2  -6  10      135.86      119.11      3.14 o
  -1  -6  10      120.34      110.53      2.34 o
   0  -6  10      764.63      733.01     11.85 o
   1  -6  10      121.84      110.31      2.06 o
   2  -6  10       48.47       47.07      1.21 o
   3  -6  10        5.10        3.87      0.46 o
   4  -6  10       22.70       17.72      0.93 o
   5  -6  10       53.06       49.93      1.73 o
   6  -6  10       15.87       20.06      1.07 o
   7  -6  10        1.33        0.85      1.15 o
   8  -6  10       29.86       26.95      3.01 o
   9  -6  10        8.17       11.22      2.60 o
  -7  -5  10        0.57        1.11      0.55 o
  -6  -5  10       12.12       12.88      0.80 o
  -5  -5  10        1.53        2.34      0.49 o
  -4  -5  10        0.53       -0.20      0.33 o
  -3  -5  10       80.38       61.91      1.38 o
  -2  -5  10       18.75       21.56      0.85 o
  -1  -5  10        3.17        1.86      0.51 o
   0  -5  10     1432.77     1394.46     17.14 o
   1  -5  10       60.75       53.85      1.42 o
   2  -5  10        6.68        5.54      0.45 o
   3  -5  10        0.96        0.10      0.34 o
   4  -5  10        3.47        4.93      0.64 o
   5  -5  10        2.38        1.98      0.29 o
   6  -5  10      152.45      138.73      6.41 o
   7  -5  10       16.21       23.24      2.80 o
   8  -5  10       22.01       25.34      3.01 o
   9  -5  10        3.37        4.41      2.20 o
  -8  -4  10        1.87        2.37      0.66 o
  -7  -4  10        0.60        0.69      0.50 o
  -6  -4  10        0.01       -0.17      0.40 o
  -5  -4  10       73.78       68.53      1.45 o
  -4  -4  10        1.61        0.27      0.32 o
  -3  -4  10        6.78        5.31      0.41 o
  -2  -4  10       14.62       15.25      0.54 o
  -1  -4  10      122.63      107.72      1.63 o
   0  -4  10      797.88      822.76     10.30 o
   1  -4  10      221.44      219.36      2.86 o
   2  -4  10       83.00       82.19      1.44 o
   3  -4  10      104.13       98.70      3.29 o
   4  -4  10      103.30       94.03      3.33 o
   5  -4  10       14.93       13.32      2.00 o
   6  -4  10        9.95        9.52      1.90 o
   7  -4  10        2.44        3.61      1.80 o
   8  -4  10        7.33        5.61      2.00 o
   9  -4  10       15.95       15.73      2.90 o
  -9  -3  10        0.66        0.63      0.62 o
  -8  -3  10        4.93        4.81      0.66 o
  -7  -3  10        2.04        1.98      0.52 o
  -6  -3  10      138.82      124.53      2.33 o
  -5  -3  10       15.73       16.46      0.74 o
  -4  -3  10      165.15      163.67      2.65 o
  -3  -3  10        9.88       12.34      0.51 o
  -2  -3  10       88.92       72.65      1.27 o
  -1  -3  10        0.40        0.08      0.15 o
   0  -3  10       26.17       32.78      0.68 o
   1  -3  10      344.49      347.34      6.39 o
   2  -3  10       92.53       97.87      3.11 o
   3  -3  10      243.43      243.65      6.34 o
   4  -3  10       21.62       20.89      1.52 o
   5  -3  10        1.76        1.70      1.30 o
   6  -3  10       23.04       22.84      2.60 o
   7  -3  10        4.95        4.41      2.00 o
   8  -3  10       25.49       24.24      3.01 o
   9  -3  10        0.49        0.10      2.10 o
  -9  -2  10        1.00        1.92      0.71 o
  -8  -2  10        0.51        1.06      0.57 o
  -7  -2  10       50.52       46.03      1.34 o
  -6  -2  10        6.50        5.63      0.56 o
  -5  -2  10        0.48       -0.23      0.29 o
  -4  -2  10       60.92       56.39      1.15 o
  -3  -2  10       86.35       87.20      1.43 o
  -2  -2  10      110.21      101.16      1.23 o
  -1  -2  10      314.89      297.51      3.93 o
   0  -2  10      139.91      138.82      2.63 o
   1  -2  10       54.35       54.88      1.24 o
   2  -2  10       34.32       27.72      1.95 o
   3  -2  10       12.64       10.47      1.45 o
   4  -2  10        0.91        1.26      1.10 o
   5  -2  10       73.69       64.61      4.11 o
   6  -2  10        5.31        6.31      1.80 o
   7  -2  10       20.44       26.54      3.11 o
   8  -2  10       21.80       26.95      3.31 o
  -9  -1  10       19.26       17.90      1.16 o
  -8  -1  10        6.76        7.65      0.71 o
  -7  -1  10        0.13       -0.06      0.38 o
  -6  -1  10        4.10        4.11      0.44 o
  -5  -1  10       21.90       21.84      0.76 o
  -4  -1  10        4.69        7.08      0.56 o
  -3  -1  10      242.08      245.94      3.03 o
  -2  -1  10        4.99        3.50      0.34 o
  -1  -1  10        6.45        2.47      0.33 o
   0  -1  10      518.49      535.24     10.71 o
   1  -1  10      214.34      204.03      4.29 o
   2  -1  10       53.47       54.12      2.77 o
   3  -1  10      213.16      223.20      8.41 o
   4  -1  10      106.87       98.36      3.81 o
   5  -1  10       56.55       50.28      3.71 o
   6  -1  10      170.81      163.07      7.51 o
   7  -1  10       34.19       31.95      3.31 o
   8  -1  10        8.05       11.42      2.60 o
 -10   0  10        0.07        0.30      0.77 o
  -9   0  10       17.40       19.21      1.59 o
  -8   0  10       11.89       11.13      0.76 o
  -7   0  10        0.81        1.07      0.45 o
  -6   0  10        7.41       10.57      0.66 o
  -5   0  10      100.36      103.72      2.44 o
  -4   0  10      761.98      774.23     14.91 o
  -3   0  10        0.34        0.58      0.30 o
  -2   0  10       86.89       90.82      1.67 o
  -1   0  10      448.16      471.54      6.06 o
   0   0  10      276.17      296.43      3.70 o
   1   0  10      254.29      261.04      5.83 o
   2   0  10       21.90       22.29      0.93 o
   3   0  10       66.67       61.31      2.62 o
   4   0  10       48.21       46.28      3.61 o
   5   0  10      220.34      213.26      8.81 o
   6   0  10       13.18       11.92      2.30 o
   7   0  10        4.32        5.01      2.20 o
 -10   1  10        0.45        0.50      0.74 o
  -9   1  10       18.43       20.39      1.20 o
  -8   1  10       70.47       69.27      2.50 o
  -7   1  10        0.51        0.28      0.39 o
  -6   1  10      343.89      336.58      5.44 o
  -5   1  10      155.88      163.20      3.70 o
  -4   1  10      153.86      136.41      2.29 o
  -3   1  10        1.64        0.75      0.32 o
  -2   1  10       13.89       12.46      0.61 o
  -1   1  10      144.06      170.34      2.23 o
   0   1  10       54.60       53.52      2.25 o
   1   1  10       45.21       42.04      1.24 o
   2   1  10       23.48       20.22      0.84 o
   3   1  10       31.72       37.84      2.16 o
   4   1  10        0.10       -0.60      1.30 o
   5   1  10        9.83       10.52      2.20 o
   6   1  10       14.92       14.52      2.50 o
   7   1  10        0.23       -0.10      1.90 o
 -10   2  10        3.71        2.78      0.72 o
  -9   2  10       18.83       21.73      1.20 o
  -8   2  10       24.51       21.91      1.45 o
  -7   2  10      177.03      172.21      3.51 o
  -6   2  10       61.55       64.34      2.21 o
  -5   2  10      300.96      297.84      4.58 o
  -4   2  10       20.53       20.73      0.83 o
  -3   2  10        0.05       -0.27      0.27 o
  -2   2  10       10.81       10.27      0.48 o
  -1   2  10       80.67       87.34      1.90 o
   0   2  10        5.72        4.22      0.48 o
   1   2  10       59.73       64.83      3.14 o
   2   2  10      368.35      367.07      5.05 o
   3   2  10       12.12       10.62      2.00 o
   4   2  10        0.11        0.90      1.40 o
   5   2  10        4.91        3.91      1.90 o
   6   2  10        7.78        9.06      1.66 o
 -10   3  10        1.78        2.41      0.67 o
  -9   3  10        1.07        1.39      0.51 o
  -8   3  10       12.27       11.20      0.63 o
  -7   3  10       34.43       36.03      2.18 o
  -6   3  10       22.15       24.55      2.05 o
  -5   3  10      360.15      361.71      5.46 o
  -4   3  10      314.78      319.20      4.82 o
  -3   3  10      310.35      320.39      4.37 o
  -2   3  10      124.62      125.03      2.11 o
  -1   3  10        2.74        2.29      0.45 o
   0   3  10      107.11      100.43      4.59 o
   1   3  10       26.80       18.91      0.93 o
   2   3  10       34.59       34.57      1.13 o
   3   3  10        2.12        0.00      1.30 o
   4   3  10        4.44        5.91      1.80 o
   5   3  10        1.06        1.33      1.45 o
 -10   4  10        0.11       -0.07      0.45 o
  -9   4  10        0.08       -0.20      0.89 o
  -8   4  10       65.00       75.16      4.46 o
  -7   4  10       10.89       13.44      1.40 o
  -6   4  10       77.21       77.58      3.06 o
  -5   4  10      242.13      240.70      6.37 o
  -4   4  10        2.43        1.69      0.68 o
  -3   4  10      162.78      157.08      3.80 o
  -2   4  10      286.23      274.42      4.91 o
  -1   4  10       13.54        8.96      0.77 o
   0   4  10      330.41      307.48      5.48 o
   1   4  10       35.20       29.13      1.29 o
   2   4  10        6.88        4.90      2.20 o
   3   4  10        0.50        0.30      1.40 o
   4   4  10        0.01       -0.26      1.06 o
   5   4  10        4.03        7.36      1.65 o
 -10   5  10        2.32        1.44      1.13 o
  -9   5  10        0.00       -0.86      0.91 o
  -8   5  10        2.21        2.06      0.98 o
  -7   5  10       42.10       37.53      2.14 o
  -6   5  10       10.44       10.00      1.25 o
  -5   5  10      361.02      343.84      8.53 o
  -4   5  10        0.01        0.36      0.77 o
  -3   5  10      141.90      139.27      4.27 o
  -2   5  10        0.76        0.02      0.67 o
  -1   5  10        3.05        3.08      0.77 o
   0   5  10        0.64        0.56      0.65 o
   1   5  10       11.93       15.12      1.15 o
   2   5  10        6.91        7.21      1.60 o
   4   5  10        6.59       11.72      2.50 o
 -10   6  10        8.49        8.91      2.70 o
  -9   6  10        1.20        0.22      1.30 o
  -8   6  10        7.18        8.40      1.35 o
  -7   6  10        0.94        1.17      0.89 o
  -6   6  10        0.35       -0.36      1.70 o
  -5   6  10        2.98        6.31      1.80 o
  -4   6  10        0.73       -0.80      1.10 o
  -3   6  10        0.91        0.10      1.20 o
  -2   6  10       16.39       18.53      2.30 o
  -1   6  10        0.63        1.70      1.40 o
   0   6  10        4.87        4.77      1.08 o
   1   6  10        0.05       -0.01      1.35 o
   2   6  10        1.05        0.20      1.30 o
  -9   7  10        0.05        0.20      1.70 o
  -8   7  10        6.46       10.42      2.50 o
  -7   7  10       27.19       29.15      3.21 o
  -6   7  10       70.63       71.22      4.61 o
  -5   7  10       39.47       38.46      3.41 o
  -4   7  10       47.14       48.08      3.81 o
  -3   7  10        1.46        2.10      1.50 o
  -2   7  10       12.67        8.51      2.10 o
  -1   7  10        2.23        1.85      1.03 o
   0   7  10        2.45        4.78      1.24 o
   1   7  10       14.02       18.23      2.50 o
  -8   8  10       17.52       16.43      2.80 o
  -7   8  10       13.04       15.43      2.70 o
  -6   8  10        2.99        1.90      1.70 o
  -5   8  10        6.35        7.71      2.10 o
  -4   8  10        4.02        3.01      1.80 o
  -3   8  10        1.71        2.10      1.70 o
  -2   8  10        0.49        0.50      1.60 o
  -1   8  10       14.67       19.17      1.91 o
   0   8  10        4.23        5.17      1.35 o
  -7   9  10       40.16       51.79      4.61 o
  -6   9  10       15.78       21.54      3.11 o
  -5   9  10        0.72        0.10      1.70 o
  -4   9  10       30.70       30.15      3.51 o
  -3   9  10        0.44        1.90      1.70 o
   1 -12  11        3.88        5.41      0.84 o
   2 -12  11        1.11        0.95      0.78 o
   3 -12  11        6.78        7.18      2.30 o
   4 -12  11        0.50        0.70      0.71 o
   5 -12  11        0.40        0.55      0.74 o
   6 -12  11        1.91        2.67      0.90 o
  -1 -11  11        0.75        0.86      0.64 o
   0 -11  11        6.17        6.33      0.86 o
   1 -11  11        4.76        3.31      0.78 o
   2 -11  11       11.50       11.70      1.10 o
   3 -11  11       46.47       51.41      2.95 o
   4 -11  11        2.17        2.60      0.78 o
   5 -11  11       16.27       15.78      1.27 o
   6 -11  11       19.35       21.24      1.48 o
   7 -11  11       11.02       13.96      1.27 o
  -2 -10  11        1.38        0.63      0.60 o
  -1 -10  11       10.99       13.69      1.19 o
   0 -10  11        2.25        2.27      0.82 o
   1 -10  11        2.29        2.60      0.71 o
   2 -10  11       28.42       29.59      1.52 o
   3 -10  11        0.00       -0.50      0.50 o
   4 -10  11       10.23        9.95      0.98 o
   5 -10  11        2.90        2.14      0.70 o
   6 -10  11        0.43       -0.55      0.55 o
   7 -10  11       20.25       21.46      1.37 o
   8 -10  11        1.29        0.30      0.90 o
  -4  -9  11        1.43        0.91      0.65 o
  -3  -9  11        5.43        5.98      1.07 o
  -2  -9  11       30.22       33.53      1.30 o
  -1  -9  11        2.97        2.70      0.64 o
   0  -9  11       12.27       10.66      0.83 o
   1  -9  11        0.16        0.70      0.53 o
   2  -9  11        5.57        4.40      0.74 o
   3  -9  11        2.01        1.15      0.57 o
   4  -9  11       10.38        8.36      0.91 o
   5  -9  11        4.50        4.14      0.77 o
   6  -9  11        0.41        1.02      0.65 o
   7  -9  11        0.15       -0.40      0.70 o
   8  -9  11       16.45       18.33      1.50 o
  -5  -8  11        0.88        0.86      0.63 o
  -4  -8  11        6.30        5.30      0.80 o
  -3  -8  11        0.49        1.05      0.53 o
  -2  -8  11        0.30       -0.42      0.42 o
  -1  -8  11       16.08       14.25      1.71 o
   0  -8  11       12.78       13.02      0.86 o
   1  -8  11        0.03        0.52      0.43 o
   2  -8  11       32.32       29.99      1.52 o
   3  -8  11       24.63       26.50      1.05 o
   4  -8  11       13.09       14.43      0.79 o
   5  -8  11        8.53        7.64      0.93 o
   6  -8  11        9.37        9.94      0.95 o
   7  -8  11       23.03       23.20      1.38 o
   8  -8  11       46.00       45.75      2.10 o
   9  -8  11       19.96       19.73      2.90 o
  -6  -7  11        0.01        0.34      0.58 o
  -5  -7  11        5.35        4.39      0.78 o
  -4  -7  11        7.17       11.02      0.75 o
  -3  -7  11        5.77        4.12      0.58 o
  -2  -7  11        5.92        4.03      0.53 o
  -1  -7  11       28.70       28.03      1.02 o
   0  -7  11       37.17       43.19      2.03 o
   1  -7  11       86.23       81.87      2.08 o
   2  -7  11       27.82       26.07      1.09 o
   3  -7  11        0.18        0.15      0.35 o
   4  -7  11       88.29       82.30      2.75 o
   5  -7  11       15.49       16.34      1.06 o
   6  -7  11       25.61       25.90      1.30 o
   7  -7  11       30.86       33.26      2.70 o
   8  -7  11        4.99        7.81      2.20 o
   9  -7  11        4.33        7.11      2.40 o
  -7  -6  11        4.71        6.87      0.97 o
  -6  -6  11        6.14        5.59      0.63 o
  -5  -6  11       26.69       29.71      1.10 o
  -4  -6  11       34.62       34.29      1.13 o
  -3  -6  11        6.52        3.65      0.54 o
  -2  -6  11       87.53       88.59      1.92 o
  -1  -6  11      144.21      135.66      2.53 o
   0  -6  11      165.07      152.35      2.72 o
   1  -6  11       80.46       77.93      1.93 o
   2  -6  11        2.84        1.80      0.43 o
   3  -6  11        4.69        4.51      0.55 o
   4  -6  11       56.65       68.03      1.84 o
   5  -6  11       25.93       22.23      1.01 o
   6  -6  11       74.58       76.93      4.61 o
   7  -6  11       88.30       94.36      5.41 o
   8  -6  11        0.19        0.10      1.70 o
   9  -6  11        4.51        7.01      2.40 o
  -7  -5  11       32.06       32.52      1.26 o
  -6  -5  11        4.72        5.12      0.65 o
  -5  -5  11        1.72        1.25      0.48 o
  -4  -5  11       25.99       21.12      0.93 o
  -3  -5  11        8.94        6.79      0.57 o
  -2  -5  11      221.06      196.42      3.33 o
  -1  -5  11       64.03       69.28      1.69 o
   0  -5  11      148.62      142.95      2.49 o
   1  -5  11       19.00       16.36      1.05 o
   2  -5  11        0.25       -0.34      0.35 o
   3  -5  11       53.73       47.33      3.36 o
   4  -5  11       25.99       27.66      1.77 o
   5  -5  11       52.04       46.28      3.51 o
   6  -5  11        0.20        1.60      1.40 o
   7  -5  11       54.87       49.68      3.91 o
   8  -5  11        0.14        1.30      1.70 o
   9  -5  11        0.06        0.60      1.90 o
  -8  -4  11        3.10        2.86      0.64 o
  -7  -4  11       54.95       61.63      1.65 o
  -6  -4  11       30.89       30.67      1.10 o
  -5  -4  11        0.97        0.99      0.44 o
  -4  -4  11      147.24      141.97      2.69 o
  -3  -4  11       82.19       61.48      1.46 o
  -2  -4  11      142.92      128.71      2.37 o
  -1  -4  11      146.53      134.82      2.70 o
   0  -4  11       83.39       73.08      3.84 o
   1  -4  11        1.27        0.88      0.21 o
   2  -4  11      124.68      126.71      5.61 o
   3  -4  11       38.10       35.44      1.98 o
   4  -4  11       63.31       68.46      7.06 o
   5  -4  11       23.19       21.74      2.50 o
   6  -4  11        8.47        8.61      2.10 o
   7  -4  11       17.94       17.33      2.50 o
   8  -4  11        0.07        1.50      1.90 o
  -8  -3  11       29.98       25.20      1.13 o
  -7  -3  11       61.55       65.10      1.66 o
  -6  -3  11       14.17       14.38      0.88 o
  -5  -3  11        8.48        6.06      1.08 o
  -4  -3  11       11.77       13.55      0.64 o
  -3  -3  11      161.57      158.78      2.49 o
  -2  -3  11        9.79        9.26      0.58 o
  -1  -3  11       38.87       42.71      0.97 o
   0  -3  11      121.98      112.78      5.16 o
   1  -3  11        0.00        0.10      0.70 o
   2  -3  11       71.43       73.92      3.91 o
   3  -3  11        0.51        0.38      0.65 o
   4  -3  11        8.32        7.47      1.17 o
   5  -3  11        0.02       -0.20      1.20 o
   6  -3  11       28.98       28.85      3.01 o
   7  -3  11       48.98       54.89      4.21 o
   8  -3  11       15.92       15.53      2.90 o
  -9  -2  11        3.84        3.73      0.85 o
  -8  -2  11        1.60        1.03      0.53 o
  -7  -2  11        1.52        1.61      0.50 o
  -6  -2  11       14.44       17.05      0.81 o
  -5  -2  11       99.09       95.13      1.85 o
  -4  -2  11       13.19       12.60      0.66 o
  -3  -2  11       55.48       60.60      1.35 o
  -2  -2  11       13.65       14.78      0.82 o
  -1  -2  11      104.55       92.76      2.17 o
   0  -2  11       27.33       27.26      1.35 o
   1  -2  11       88.55       86.65      4.31 o
   2  -2  11       20.96       20.03      2.00 o
   3  -2  11       22.40       20.03      2.20 o
   4  -2  11       22.06       19.19      1.59 o
   5  -2  11       16.35       18.43      2.40 o
   6  -2  11        1.27       -0.50      1.50 o
   7  -2  11        6.01        9.52      2.30 o
   8  -2  11       26.69       31.45      3.71 o
  -9  -1  11        0.46       -0.46      0.46 o
  -8  -1  11        1.61        0.84      0.46 o
  -7  -1  11       10.11       11.34      0.81 o
  -6  -1  11       30.58       27.58      1.28 o
  -5  -1  11        1.28        1.28      0.37 o
  -4  -1  11      107.09      107.43      2.07 o
  -3  -1  11       74.64       72.62      1.77 o
  -2  -1  11      621.47      598.78      8.28 o
  -1  -1  11        1.47        0.92      0.28 o
   0  -1  11      150.08      156.92      3.25 o
   1  -1  11        0.03        0.40      0.80 o
   2  -1  11      286.46      262.24      9.72 o
   3  -1  11       57.82       56.65      2.58 o
   4  -1  11      248.65      243.67      6.76 o
   5  -1  11      144.92      134.23      6.61 o
   6  -1  11        0.02        3.21      1.80 o
   7  -1  11       16.36       16.93      2.80 o
  -9   0  11        0.10        0.13      0.54 o
  -8   0  11       12.58       14.05      0.91 o
  -7   0  11       80.58       85.34      2.07 o
  -6   0  11        0.01       -0.35      0.45 o
  -5   0  11       34.55       33.06      1.53 o
  -4   0  11      547.05      532.60      8.60 o
  -3   0  11      371.66      350.96      5.22 o
  -2   0  11      104.22       96.91      1.88 o
  -1   0  11       77.98       73.83      1.50 o
   0   0  11      318.95      310.30      5.94 o
   1   0  11       24.42       23.24      2.20 o
   2   0  11        9.18       10.68      1.27 o
   3   0  11       12.27        9.81      1.27 o
   4   0  11       12.50       13.02      2.20 o
   5   0  11       43.38       40.97      3.51 o
   6   0  11        2.35        0.80      1.60 o
   7   0  11        6.19        5.61      2.30 o
 -10   1  11       13.37       14.02      1.11 o
  -9   1  11        0.04       -0.61      0.61 o
  -8   1  11        0.35        0.14      0.72 o
  -7   1  11       46.89       51.26      1.40 o
  -6   1  11       21.00       23.64      1.73 o
  -5   1  11      483.17      470.38      9.02 o
  -4   1  11        9.39        7.94      0.93 o
  -3   1  11       46.00       57.27      1.56 o
  -2   1  11       13.38       16.08      0.65 o
  -1   1  11        0.22       -0.06      0.31 o
   0   1  11      117.63      113.09      2.78 o
   1   1  11       24.12       28.80      2.09 o
   2   1  11        0.07       -0.74      0.74 o
   3   1  11      150.44      147.40      4.75 o
   4   1  11       38.14       33.16      3.21 o
   5   1  11        1.01        1.90      1.60 o
   6   1  11        0.14        1.60      2.00 o
 -10   2  11        2.11        0.99      0.78 o
  -9   2  11       14.24       11.37      1.05 o
  -8   2  11       45.45       50.41      1.96 o
  -7   2  11        2.00        2.47      0.91 o
  -6   2  11      113.83      113.97      4.26 o
  -5   2  11       19.19       16.93      2.29 o
  -4   2  11       89.55       87.18      2.49 o
  -3   2  11       14.96       13.07      0.71 o
  -2   2  11       95.58       87.25      2.85 o
  -1   2  11      189.17      203.56      3.82 o
   0   2  11        7.57        5.88      0.77 o
   1   2  11      266.12      257.02      6.40 o
   2   2  11        3.77        4.16      1.06 o
   3   2  11        0.15        0.70      1.50 o
   4   2  11        3.25        8.21      2.00 o
   5   2  11        0.00        2.40      1.80 o
   6   2  11        4.01        8.31      2.40 o
 -10   3  11        2.63        4.36      0.61 o
  -9   3  11        0.19        0.74      0.96 o
  -8   3  11        2.13        4.19      1.20 o
  -7   3  11      122.62      113.19      5.81 o
  -6   3  11       19.85       22.98      1.68 o
  -5   3  11       69.52       69.33      2.33 o
  -4   3  11      161.20      155.56      3.37 o
  -3   3  11        0.44        0.13      0.37 o
  -2   3  11        3.04        0.84      0.50 o
  -1   3  11      198.59      183.54      4.22 o
   0   3  11      127.71      118.33      2.71 o
   1   3  11       74.11       67.23      1.91 o
   2   3  11        1.66        1.88      0.91 o
   3   3  11       22.16       23.64      2.70 o
   4   3  11        9.11       14.02      2.50 o
   5   3  11        3.29        5.71      2.10 o
 -10   4  11       13.78       12.22      1.75 o
  -9   4  11        4.12        4.13      1.24 o
  -8   4  11        0.89        0.62      0.89 o
  -7   4  11        4.30        4.31      1.10 o
  -6   4  11        0.23        0.01      0.76 o
  -5   4  11       37.93       40.54      2.15 o
  -4   4  11       11.64       12.42      1.31 o
  -3   4  11      171.42      158.64      5.15 o
  -2   4  11        3.03        1.94      0.67 o
  -1   4  11       23.98       16.89      1.19 o
   0   4  11       23.01       25.72      1.43 o
   1   4  11        8.70        5.82      0.74 o
   2   4  11        1.53        4.21      1.60 o
   3   4  11        5.36        4.11      1.80 o
   4   4  11        3.49       -0.80      1.60 o
 -10   5  11        9.39       15.22      2.00 o
  -9   5  11        2.76        3.23      1.18 o
  -8   5  11        1.35        1.33      1.15 o
  -7   5  11        0.39        0.86      0.87 o
  -6   5  11       41.09       48.82      4.91 o
  -5   5  11        0.05       -0.45      0.71 o
  -4   5  11       19.06       18.00      1.51 o
  -3   5  11        5.48        8.01      1.15 o
  -2   5  11       42.30       43.23      2.95 o
  -1   5  11       35.40       35.54      1.71 o
   0   5  11        4.23        3.39      0.78 o
   1   5  11        3.63        5.29      1.13 o
  -9   6  11        9.80       14.34      2.80 o
  -8   6  11        1.30        0.75      0.94 o
  -7   6  11       12.66       13.37      1.70 o
  -6   6  11       11.73        9.92      2.20 o
  -5   6  11        4.93        3.81      1.70 o
  -4   6  11        0.02        0.20      1.20 o
  -3   6  11        7.62        7.11      1.80 o
  -2   6  11        0.29        0.70      1.30 o
  -1   6  11       13.49        9.82      2.00 o
   0   6  11       14.23       14.42      1.55 o
   1   6  11        2.17        0.92      1.06 o
  -9   7  11       57.56       81.14      5.71 o
  -8   7  11        4.81        6.71      2.20 o
  -7   7  11       34.84       34.86      3.61 o
  -6   7  11       41.48       44.17      3.81 o
  -5   7  11        0.91        1.30      1.60 o
  -4   7  11        3.32        7.11      2.00 o
  -3   7  11        0.66        0.70      1.40 o
  -2   7  11        6.05        7.21      2.00 o
  -1   7  11        8.77        8.73      1.44 o
   0   7  11        6.67        6.75      4.01 o
  -7   8  11        1.60        1.80      1.90 o
  -6   8  11        3.54        7.91      2.30 o
  -5   8  11        9.01       12.82      2.60 o
  -4   8  11        1.12        0.40      1.60 o
  -3   8  11       79.80       89.25      5.51 o
  -2   8  11       30.95       35.26      3.61 o
   2 -12  12       25.03       27.89      4.41 o
   3 -12  12        0.20        1.92      0.81 o
   4 -12  12       19.95       20.61      2.85 o
   5 -12  12       15.06       16.23      1.90 o
   0 -11  12       11.10       11.67      1.30 o
   1 -11  12        4.71        4.51      0.92 o
   2 -11  12       31.58       28.60      2.00 o
   3 -11  12       11.25       12.26      1.13 o
   4 -11  12        8.62       11.92      1.17 o
   5 -11  12        5.61        5.96      0.98 o
   6 -11  12        0.07       -0.43      0.67 o
  -2 -10  12       12.17       15.34      1.02 o
  -1 -10  12        2.30        3.69      0.72 o
   0 -10  12       19.41       21.93      1.38 o
   1 -10  12        0.30       -0.01      0.60 o
   2 -10  12        0.73        0.45      0.64 o
   3 -10  12        8.64        6.61      0.92 o
   4 -10  12       42.17       42.56      1.87 o
   5 -10  12       11.22       10.43      1.06 o
   6 -10  12        0.81        1.39      0.72 o
   7 -10  12        2.59        2.50      1.00 o
  -3  -9  12       10.47       10.14      0.86 o
  -2  -9  12        4.68        4.76      0.72 o
  -1  -9  12        0.66        0.04      0.48 o
   0  -9  12        4.86        3.09      0.80 o
   1  -9  12       64.35       57.66      2.09 o
   2  -9  12       18.39       18.13      1.24 o
   3  -9  12        0.02        0.61      0.53 o
   4  -9  12        7.60        7.19      0.87 o
   5  -9  12        5.07        4.11      0.90 o
   6  -9  12        4.00        3.21      0.90 o
   7  -9  12        1.49        1.10      0.80 o
   8  -9  12        4.59        4.11      0.90 o
  -5  -8  12        0.82        0.88      0.86 o
  -4  -8  12        3.26        1.48      0.60 o
  -3  -8  12        2.42        0.71      0.54 o
  -2  -8  12        4.96        3.21      0.64 o
  -1  -8  12       39.36       40.80      1.48 o
   0  -8  12       21.13       17.98      1.45 o
   1  -8  12        0.33        0.17      0.43 o
   2  -8  12       58.43       53.53      1.65 o
   3  -8  12        0.57        0.50      0.49 o
   4  -8  12        6.73        6.11      0.78 o
   5  -8  12        7.58        9.20      3.06 o
   6  -8  12        0.34        0.40      0.70 o
   7  -8  12        2.05        2.62      1.15 o
   8  -8  12        3.60        6.41      2.30 o
  -5  -7  12        2.36        2.80      0.69 o
  -4  -7  12        3.70        4.23      0.60 o
  -3  -7  12       11.83       12.36      0.81 o
  -2  -7  12        8.59        7.83      0.66 o
  -1  -7  12        0.73        0.67      0.41 o
   0  -7  12      172.88      157.72      3.32 o
   1  -7  12       68.18       68.56      1.85 o
   2  -7  12        2.99        2.89      0.54 o
   3  -7  12       26.80       24.81      1.14 o
   4  -7  12        6.42        7.03      0.72 o
   5  -7  12        8.62        9.07      0.73 o
   6  -7  12        4.51        5.90      0.90 o
   7  -7  12       10.88       12.62      2.40 o
   8  -7  12        1.26        1.20      1.80 o
  -6  -6  12        1.63        0.59      0.55 o
  -5  -6  12        0.32       -0.27      0.45 o
  -4  -6  12       50.96       49.10      1.49 o
  -3  -6  12        3.33        2.79      0.50 o
  -2  -6  12        2.97        3.98      0.82 o
  -1  -6  12       14.96       14.83      0.74 o
   0  -6  12      136.80      126.59      3.10 o
   1  -6  12       85.08       80.38      2.43 o
   2  -6  12        2.92        2.05      1.45 o
   3  -6  12      132.13      125.59      2.81 o
   4  -6  12        1.40        1.21      0.47 o
   5  -6  12        0.87        1.15      0.94 o
   6  -6  12        3.23        4.51      1.80 o
   7  -6  12        0.10       -0.90      1.50 o
   8  -6  12        1.84        2.00      2.10 o
  -7  -5  12        0.12        0.32      0.53 o
  -6  -5  12        1.11        1.93      0.94 o
  -5  -5  12        1.06       -0.27      0.45 o
  -4  -5  12        1.87        2.03      0.47 o
  -3  -5  12        1.88        3.58      0.50 o
  -2  -5  12       73.91       64.72      1.98 o
  -1  -5  12        2.21        1.67      0.37 o
   0  -5  12       82.11       88.62      4.31 o
   1  -5  12      271.69      280.10      7.56 o
   2  -5  12       67.13       69.37      1.85 o
   3  -5  12        0.01        0.36      0.77 o
   4  -5  12       20.07       22.12      1.70 o
   5  -5  12        2.70        0.91      0.91 o
   6  -5  12        3.19        4.01      1.80 o
   7  -5  12        3.26        1.20      1.80 o
   8  -5  12        3.89        4.71      2.10 o
  -8  -4  12       17.02       21.47      1.11 o
  -7  -4  12        3.89        5.26      0.83 o
  -6  -4  12        0.11       -0.04      0.41 o
  -5  -4  12        1.58        0.64      0.42 o
  -4  -4  12       32.72       27.09      1.04 o
  -3  -4  12       74.05       78.96      1.76 o
  -2  -4  12       49.41       43.18      1.93 o
  -1  -4  12       14.91       15.16      0.74 o
   0  -4  12      278.05      280.58     10.92 o
   1  -4  12      181.52      179.70      7.21 o
   2  -4  12        6.54        9.72      1.60 o
   3  -4  12        0.45        1.14      1.70 o
   4  -4  12      108.53      100.41      6.46 o
   5  -4  12        3.71        4.21      1.50 o
   6  -4  12       17.91       14.22      2.40 o
   7  -4  12        0.27        1.40      1.70 o
   8  -4  12        1.99        0.90      2.10 o
  -8  -3  12       23.03       23.97      1.10 o
  -7  -3  12        2.41        2.84      0.80 o
  -6  -3  12        9.47       11.98      0.86 o
  -5  -3  12        0.99        1.45      0.46 o
  -4  -3  12        1.18        1.06      0.46 o
  -3  -3  12       79.33       66.57      1.75 o
  -2  -3  12        0.25        0.02      0.27 o
  -1  -3  12      709.76      670.92     14.48 o
   0  -3  12       88.20       84.54      4.31 o
   1  -3  12      156.47      140.34      6.01 o
   2  -3  12       69.90       67.11      3.91 o
   3  -3  12        0.01       -0.18      0.70 o
   4  -3  12      147.18      146.52      4.71 o
   5  -3  12       42.49       42.67      3.51 o
   6  -3  12        0.87        2.50      1.60 o
   7  -3  12        5.57        9.32      2.40 o
   8  -3  12        7.12        7.81      2.40 o
  -9  -2  12        5.68        5.55      0.73 o
  -8  -2  12        0.32        0.06      0.49 o
  -7  -2  12       35.93       35.25      1.19 o
  -6  -2  12        0.13        0.97      0.54 o
  -5  -2  12       61.54       68.18      2.28 o
  -4  -2  12       14.61       11.87      0.71 o
  -3  -2  12       77.75       75.81      2.85 o
  -2  -2  12      822.40      834.13     23.69 o
  -1  -2  12       20.14       23.19      1.48 o
   1  -2  12       18.47       16.43      2.00 o
   2  -2  12        5.30        5.13      1.01 o
   3  -2  12        8.61        9.70      2.00 o
   4  -2  12        4.79        4.17      1.13 o
   5  -2  12        7.01        9.02      2.20 o
   6  -2  12        5.99        8.51      2.30 o
   7  -2  12       33.54       33.86      3.71 o
  -9  -1  12        1.44        1.15      0.54 o
  -8  -1  12       25.28       28.09      1.24 o
  -7  -1  12        1.03        0.46      0.51 o
  -6  -1  12        8.73        6.67      1.15 o
  -5  -1  12        4.35        4.76      0.46 o
  -4  -1  12        0.94        1.89      0.74 o
  -3  -1  12      324.83      333.10      9.67 o
  -2  -1  12       46.30       44.89      3.86 o
  -1  -1  12      370.80      369.25     10.42 o
   0  -1  12       98.22       94.96      4.71 o
   1  -1  12      126.23      123.71      5.61 o
   2  -1  12      127.39      129.20      4.25 o
   3  -1  12       24.07       20.96      1.73 o
   4  -1  12       14.02       11.34      1.45 o
   5  -1  12       14.22       14.02      2.50 o
   6  -1  12        0.44       -0.40      1.60 o
   7  -1  12        0.26        3.41      2.20 o
  -9   0  12        0.78        1.08      0.60 o
  -8   0  12       22.95       24.93      1.13 o
  -7   0  12        1.37        1.50      0.48 o
  -6   0  12        0.33       -0.65      0.65 o
  -5   0  12       15.79       17.42      1.13 o
  -4   0  12        0.48        1.77      0.60 o
  -3   0  12       62.11       54.16      2.61 o
  -2   0  12        1.04       -0.27      0.60 o
  -1   0  12       28.07       18.79      2.20 o
   0   0  12       69.57       65.03      2.45 o
   1   0  12       12.04        9.02      1.60 o
   2   0  12        4.21        3.39      0.98 o
   3   0  12       97.18      103.56      3.86 o
   4   0  12       21.22       24.54      2.90 o
   5   0  12       13.14       12.62      2.40 o
   6   0  12       15.92       20.94      3.01 o
  -9   1  12        0.28        0.50      0.56 o
  -8   1  12        0.34        0.10      1.30 o
  -7   1  12        6.06        5.30      1.18 o
  -6   1  12        5.89        5.66      1.10 o
  -5   1  12        0.87        0.09      0.71 o
  -4   1  12      136.16      136.77      3.39 o
  -3   1  12       77.28       64.52      2.06 o
  -2   1  12       15.61       16.71      1.55 o
  -1   1  12       17.44        9.18      1.08 o
   0   1  12       45.81       50.38      2.90 o
   1   1  12        2.96        1.50      1.15 o
   2   1  12       69.46       68.90      2.97 o
   3   1  12        1.76        3.73      1.13 o
   4   1  12        2.39        3.01      1.70 o
   5   1  12        0.77        1.90      1.70 o
   6   1  12       13.05       17.33      2.90 o
  -9   2  12       36.51       41.12      3.91 o
  -8   2  12       17.50       18.66      2.30 o
  -7   2  12       86.10       86.75      3.50 o
  -6   2  12       12.59       14.11      1.44 o
  -5   2  12      224.45      227.66      5.07 o
  -4   2  12      311.85      299.74      6.22 o
  -3   2  12      213.04      214.34      4.74 o
  -2   2  12        5.51        9.16      0.90 o
  -1   2  12        0.24        0.88      1.20 o
   0   2  12        5.06        5.21      1.60 o
   1   2  12        1.25        0.05      0.79 o
   2   2  12        4.82        3.92      1.10 o
   3   2  12        4.86        7.51      2.00 o
   4   2  12        0.30        3.21      1.80 o
   5   2  12        0.63        0.00      1.80 o
  -9   3  12       30.38       30.30      2.26 o
  -8   3  12        5.21        5.84      1.24 o
  -7   3  12       15.90       16.75      1.68 o
  -6   3  12       10.01       14.10      1.44 o
  -5   3  12        5.08        3.42      0.98 o
  -4   3  12       57.82       56.93      2.31 o
  -3   3  12        3.53        1.44      0.69 o
  -2   3  12       26.33       28.47      1.44 o
  -1   3  12       94.23       82.11      3.91 o
   0   3  12        1.00        0.13      0.61 o
   1   3  12        0.06        1.46      0.87 o
   2   3  12        0.02        0.83      0.94 o
   3   3  12        1.99        0.80      1.50 o
   4   3  12       19.72       26.54      3.11 o
  -9   4  12        0.02        0.26      0.96 o
  -8   4  12        0.31       -0.03      0.84 o
  -7   4  12        0.01       -0.27      0.84 o
  -6   4  12       44.58       41.32      2.37 o
  -5   4  12       10.20       11.99      1.40 o
  -4   4  12       12.23       10.37      1.31 o
  -3   4  12        2.82        2.07      0.91 o
  -2   4  12       47.43       59.26      2.58 o
  -1   4  12       19.11       23.27      2.65 o
   0   4  12        5.45        7.35      0.98 o
   1   4  12       13.62       14.88      2.30 o
   2   4  12        8.19        8.21      2.10 o
   3   4  12        0.01        0.20      1.50 o
  -9   5  12        4.49        3.57      1.30 o
  -8   5  12        2.54        4.32      1.20 o
  -7   5  12        6.31        7.97      1.35 o
  -6   5  12        2.05        1.79      0.95 o
  -5   5  12       15.93       20.44      1.80 o
  -4   5  12       23.29       20.99      1.70 o
  -3   5  12        2.05        0.65      0.85 o
  -2   5  12       16.95       16.61      1.55 o
  -1   5  12       21.48       25.37      1.52 o
   0   5  12       28.61       32.48      2.05 o
  -9   6  12        0.58        0.20      1.70 o
  -8   6  12        0.83        3.21      2.00 o
  -7   6  12       23.82       25.14      3.21 o
  -6   6  12        0.35        1.00      1.50 o
  -5   6  12       39.60       43.77      3.81 o
  -4   6  12       20.15       23.64      2.70 o
  -3   6  12        0.05       -0.50      1.40 o
  -2   6  12        1.67        2.40      1.60 o
  -1   6  12       10.14       12.72      2.30 o
   0   6  12       10.00        9.65      1.44 o
  -8   7  12        0.70        3.71      2.00 o
  -7   7  12        5.17        3.01      1.90 o
  -6   7  12       61.64       66.71      5.01 o
  -5   7  12        0.82        0.00      1.50 o
  -4   7  12        0.66        2.90      1.60 o
  -3   7  12        3.29        2.40      1.60 o
  -2   7  12        2.05        3.01      1.80 o
  -1   7  12       37.80       39.44      2.51 o
  -6   8  12       43.12       53.69      4.61 o
  -5   8  12        0.00       -0.20      1.60 o
  -4   8  12      103.62      122.51      6.81 o
  -3   8  12        9.80        9.52      2.40 o
   0 -11  13        2.25        1.70      0.78 o
   1 -11  13       14.16       13.11      1.24 o
   2 -11  13        0.21        0.00      0.64 o
   3 -11  13        1.16        0.35      0.71 o
   4 -11  13        0.12       -0.45      0.67 o
   5 -11  13       20.70       21.76      1.45 o
   6 -11  13        0.25       -0.80      0.80 o
  -2 -10  13        5.47        4.87      0.85 o
  -1 -10  13        0.81        0.72      0.67 o
   0 -10  13        6.39        6.61      0.99 o
   1 -10  13        1.91        1.48      0.67 o
   2 -10  13        0.20       -0.55      0.57 o
   3 -10  13        4.92        2.83      1.30 o
   4 -10  13        6.35        5.05      0.87 o
   5 -10  13       21.82       21.45      2.40 o
   6 -10  13        1.14        0.20      0.80 o
   7 -10  13       19.96       24.44      1.80 o
  -3  -9  13        1.19        0.07      0.82 o
  -2  -9  13        0.20       -0.23      0.52 o
  -1  -9  13        0.17       -0.15      0.57 o
   0  -9  13       18.60       16.86      1.20 o
   1  -9  13       10.28        9.80      1.03 o
   2  -9  13       10.66        9.68      0.95 o
   3  -9  13        2.21        1.89      0.70 o
   4  -9  13        0.10        0.10      0.70 o
   5  -9  13       14.65       14.12      1.40 o
   6  -9  13        8.05        8.21      1.10 o
   7  -9  13       34.68       37.36      1.90 o
  -4  -8  13        1.92        1.70      0.71 o
  -3  -8  13       21.63       24.41      1.26 o
  -2  -8  13        0.01       -0.42      0.48 o
  -1  -8  13       28.45       25.38      1.41 o
   0  -8  13       14.55       17.26      1.01 o
   1  -8  13        8.14        6.29      0.70 o
   2  -8  13       26.96       23.25      1.75 o
   3  -8  13        7.36        5.23      0.70 o
   4  -8  13       31.44       32.95      1.40 o
   5  -8  13       33.78       30.85      1.75 o
   6  -8  13        0.32        1.38      1.50 o
   7  -8  13       43.85       47.08      4.01 o
  -5  -7  13       21.03       25.06      1.57 o
  -4  -7  13        1.12        0.22      0.49 o
  -3  -7  13       47.64       50.63      1.79 o
  -2  -7  13        2.42        2.75      0.55 o
  -1  -7  13       52.57       52.43      1.64 o
   0  -7  13       10.70       12.13      0.94 o
   1  -7  13        0.02        0.10      0.50 o
   2  -7  13        0.46        1.15      0.52 o
   3  -7  13      120.07      116.58      2.75 o
   4  -7  13        2.49        2.55      0.98 o
   5  -7  13        2.38        2.59      1.25 o
   6  -7  13        0.74        3.11      1.80 o
   7  -7  13       45.24       52.49      4.31 o
   8  -7  13        5.01        5.71      2.40 o
  -6  -6  13        1.38        1.07      0.57 o
  -5  -6  13       14.41       13.66      1.23 o
  -4  -6  13        4.07        4.26      0.64 o
  -3  -6  13       88.14       87.20      2.01 o
  -2  -6  13       39.18       37.14      1.19 o
  -1  -6  13        5.57        6.18      0.77 o
   0  -6  13        8.37        8.04      0.79 o
   1  -6  13        0.59        0.21      0.44 o
   2  -6  13       90.91       94.28      2.55 o
   3  -6  13       30.73       21.20      1.65 o
   4  -6  13       31.48       34.15      2.09 o
   5  -6  13        0.13        0.36      0.87 o
   6  -6  13       15.54       14.93      2.40 o
   7  -6  13       20.28       20.73      2.80 o
   8  -6  13        1.97        0.60      1.90 o
  -7  -5  13       20.23       19.41      1.07 o
  -6  -5  13       13.74       13.07      0.87 o
  -5  -5  13        1.33        0.49      0.46 o
  -4  -5  13       21.29       22.32      1.00 o
  -3  -5  13        6.00        6.96      0.61 o
  -2  -5  13        0.44        0.42      0.40 o
  -1  -5  13        2.31        2.44      0.54 o
   0  -5  13        7.50        6.24      0.63 o
   1  -5  13      158.80      157.32      5.61 o
   2  -5  13       49.76       36.56      2.90 o
   3  -5  13      278.20      266.49      7.19 o
   4  -5  13       16.92       19.09      1.70 o
   5  -5  13       46.77       43.39      2.48 o
   6  -5  13       14.70       14.42      2.50 o
   7  -5  13        0.54        0.70      1.70 o
   8  -5  13        1.21        0.80      2.10 o
  -7  -4  13       17.39       19.80      1.59 o
  -6  -4  13        0.18       -0.31      0.45 o
  -5  -4  13        0.50        0.45      0.44 o
  -4  -4  13        4.63        4.42      0.75 o
  -3  -4  13       33.27       24.82      1.29 o
  -2  -4  13       57.50       58.40      1.79 o
  -1  -4  13       25.88       27.00      1.05 o
   0  -4  13       85.61       76.53      4.21 o
   1  -4  13      463.78      453.16     15.33 o
   2  -4  13       42.01       35.96      2.90 o
   3  -4  13      285.83      266.13      7.22 o
   4  -4  13        0.01        1.02      0.89 o
   5  -4  13        0.08        0.42      0.94 o
   6  -4  13       36.93       46.38      4.01 o
   7  -4  13        0.04        0.20      1.80 o
  -8  -3  13        5.36        4.90      0.91 o
  -7  -3  13        3.70        1.27      0.55 o
  -6  -3  13        0.40        0.51      0.54 o
  -5  -3  13        4.68        5.60      0.69 o
  -4  -3  13        5.92        7.48      1.03 o
  -3  -3  13        1.21        0.48      0.34 o
  -2  -3  13        0.06       -0.09      0.60 o
  -1  -3  13       42.65       35.36      2.80 o
   0  -3  13      567.56      532.69     17.63 o
   1  -3  13       48.15       46.98      3.21 o
   2  -3  13        2.65        3.01      1.20 o
   3  -3  13      105.44      104.65      3.82 o
   4  -3  13       23.69       21.06      2.95 o
   5  -3  13       17.36       16.43      2.50 o
   6  -3  13       11.24       11.12      2.40 o
   7  -3  13        0.61        2.30      1.90 o
  -8  -2  13        2.34        3.28      0.88 o
  -7  -2  13       30.60       31.45      1.30 o
  -6  -2  13        0.94        1.20      0.49 o
  -5  -2  13        0.15        0.57      0.42 o
  -4  -2  13       51.29       64.13      1.55 o
  -3  -2  13       20.31       12.43      1.20 o
  -2  -2  13      125.33      120.91      4.96 o
  -1  -2  13        0.07        0.55      0.75 o
   0  -2  13       46.87       39.97      3.01 o
   1  -2  13       33.68       29.35      2.60 o
   2  -2  13       25.18       22.41      1.73 o
   3  -2  13       14.36       12.38      2.75 o
   4  -2  13       24.66       24.82      1.91 o
   5  -2  13       12.58       11.02      2.30 o
   6  -2  13        5.44        7.81      2.30 o
   7  -2  13       15.44       14.42      2.80 o
  -9  -1  13        0.00       -0.29      0.65 o
  -8  -1  13        1.15        2.01      0.61 o
  -7  -1  13       18.60       21.13      1.01 o
  -6  -1  13        2.20        2.25      0.67 o
  -5  -1  13       17.84       16.15      2.15 o
  -4  -1  13       43.76       45.00      2.20 o
  -3  -1  13       21.57       18.28      1.38 o
  -2  -1  13       20.37       17.94      1.37 o
  -1  -1  13      232.83      229.40      5.92 o
   0  -1  13        5.65        7.21      1.60 o
   1  -1  13      101.51       95.56      5.01 o
   2  -1  13      118.15      128.22      6.21 o
   3  -1  13        5.65        5.53      3.01 o
   4  -1  13        0.03       -1.00      1.00 o
   5  -1  13       11.65       11.92      2.40 o
   6  -1  13        0.42        1.40      1.90 o
  -9   0  13        1.08        2.09      0.94 o
  -8   0  13       14.32       12.00      0.84 o
  -7   0  13        0.36       -0.31      0.45 o
  -6   0  13        4.47        5.83      1.13 o
  -5   0  13       62.45       60.34      2.73 o
  -4   0  13        0.11       -0.10      0.80 o
  -3   0  13        5.71        7.71      1.06 o
  -2   0  13      181.96      162.96      4.66 o
  -1   0  13       78.87       72.87      2.71 o
   0   0  13       20.68       15.33      2.00 o
   1   0  13       31.27       22.14      2.40 o
   2   0  13      229.61      221.04      6.37 o
   3   0  13       27.69       34.36      2.23 o
   4   0  13        1.52       -0.10      1.50 o
   5   0  13        2.53        3.21      1.90 o
   6   0  13        6.48        5.81      2.30 o
  -9   1  13        7.56       10.59      1.68 o
  -8   1  13       55.01       58.18      5.86 o
  -7   1  13       44.91       44.84      4.46 o
  -6   1  13       26.99       27.85      1.95 o
  -5   1  13        3.82        2.55      0.92 o
  -4   1  13       91.27       84.90      3.18 o
  -3   1  13        7.27        3.33      1.40 o
  -2   1  13      150.96      140.78      4.36 o
  -1   1  13      113.98      115.99      5.61 o
   0   1  13      100.98       77.43      4.41 o
   1   1  13       59.73       54.49      3.71 o
   2   1  13       37.39       40.33      2.37 o
   3   1  13        0.74        2.25      1.06 o
   4   1  13        0.04       -0.20      1.50 o
   5   1  13        3.33        3.91      2.00 o
  -9   2  13        0.86        0.73      1.11 o
  -8   2  13       90.90       95.16      3.93 o
  -7   2  13       11.29       11.07      1.51 o
  -6   2  13       27.34       28.60      4.06 o
  -5   2  13        1.00        1.10      1.15 o
  -4   2  13       34.04       37.72      2.12 o
  -3   2  13        0.18        0.92      0.90 o
  -2   2  13       13.45        9.49      1.20 o
  -1   2  13       65.98       56.90      2.51 o
   0   2  13        0.01       -0.40      1.00 o
   1   2  13        7.18        7.72      1.23 o
   2   2  13       23.35       24.30      3.31 o
   3   2  13        1.75        3.91      1.90 o
   4   2  13       13.43       19.83      2.90 o
  -9   3  13        1.93        1.80      1.11 o
  -8   3  13        1.45        1.68      1.70 o
  -7   3  13       27.20       35.68      2.30 o
  -6   3  13       18.04       20.53      1.95 o
  -5   3  13       97.90       97.83      3.65 o
  -4   3  13       10.36       11.15      1.35 o
  -3   3  13        4.30        3.56      1.20 o
  -2   3  13       16.49       13.80      1.45 o
  -1   3  13        2.01        2.30      0.92 o
   0   3  13       45.02       45.78      3.41 o
   1   3  13       26.21       25.11      1.91 o
   2   3  13        8.08       10.87      1.52 o
   3   3  13        4.82        9.42      2.40 o
  -9   4  13        3.06        4.81      1.37 o
  -8   4  13        0.02        0.22      0.95 o
  -7   4  13        4.39        4.59      1.20 o
  -6   4  13        1.46        2.55      1.03 o
  -5   4  13        3.86        3.41      1.50 o
  -4   4  13        0.42        1.93      0.98 o
  -3   4  13        0.47       -0.74      0.74 o
  -2   4  13        2.69        2.66      1.03 o
  -1   4  13        8.48        7.97      1.60 o
   0   4  13       15.42       16.81      1.59 o
   1   4  13        1.14        1.25      1.03 o
   2   4  13       14.06       13.02      2.40 o
  -8   5  13        0.05       -0.49      1.60 o
  -7   5  13        6.08        5.73      1.30 o
  -6   5  13        6.20        4.59      1.24 o
  -5   5  13       11.77       12.84      1.52 o
  -4   5  13        1.85       -0.22      1.15 o
  -3   5  13       26.45       28.39      1.98 o
  -2   5  13        7.23        6.39      1.27 o
  -1   5  13       20.25       22.94      2.70 o
  -8   6  13        0.34        3.21      1.90 o
  -7   6  13        0.02       -0.90      1.60 o
  -6   6  13       14.97       19.73      2.80 o
  -5   6  13        0.32       -0.90      1.40 o
  -4   6  13        0.00       -1.10      1.10 o
  -3   6  13        0.15        1.00      1.50 o
  -2   6  13        9.89       15.13      2.50 o
  -1   6  13        4.78        4.11      1.90 o
  -6   7  13        0.02       -0.30      1.60 o
  -5   7  13        9.26       12.12      2.50 o
  -4   7  13        3.53        8.61      2.30 o
  -3   7  13        0.16        0.10      1.70 o
  -2   7  13       44.28       69.92      5.01 o
   1 -11  14        7.28        9.78      1.13 o
   2 -11  14        0.52        1.25      0.78 o
   3 -11  14        4.45        3.65      0.84 o
   4 -11  14       11.82       15.40      1.30 o
  -1 -10  14        0.02       -0.20      0.64 o
   0 -10  14        0.57        1.12      0.95 o
   1 -10  14        0.36        0.06      0.67 o
   2 -10  14       47.00       50.65      2.05 o
   3 -10  14       13.76       15.42      1.23 o
   4 -10  14        7.40        8.81      1.30 o
   5 -10  14        3.09        3.41      1.00 o
   6 -10  14        3.34        2.50      0.90 o
  -3  -9  14        6.23        6.01      0.82 o
  -2  -9  14        0.16        0.08      0.67 o
  -1  -9  14        1.80        1.12      0.67 o
   0  -9  14        6.41        5.93      0.90 o
   1  -9  14      100.51       97.74      2.97 o
   2  -9  14        3.12        1.60      0.70 o
   3  -9  14       18.12       20.43      1.70 o
   4  -9  14        0.06        0.30      0.70 o
   5  -9  14        0.98        1.10      0.70 o
   6  -9  14        3.70        4.41      0.80 o
  -4  -8  14        2.01        0.48      0.62 o
  -3  -8  14        5.42        4.68      0.78 o
  -2  -8  14        2.64        5.78      0.87 o
  -1  -8  14        3.81        4.00      0.68 o
   0  -8  14       31.12       27.47      1.28 o
   1  -8  14       42.94       44.33      3.01 o
   2  -8  14        2.47        2.20      1.10 o
   3  -8  14        0.21        0.03      0.49 o
   4  -8  14        1.65        0.26      0.49 o
   5  -8  14       20.12       22.23      1.02 o
   6  -8  14       25.18       24.04      3.01 o
   7  -8  14        6.83       13.62      2.60 o
  -5  -7  14        3.81        6.51      0.77 o
  -4  -7  14       16.56       18.03      1.16 o
  -3  -7  14       13.27       14.82      0.90 o
  -2  -7  14        5.68        3.81      0.66 o
  -1  -7  14        3.40        4.39      1.20 o
   0  -7  14      139.40      125.65      3.51 o
   1  -7  14      105.84       95.00      2.82 o
   2  -7  14        0.04        0.16      0.46 o
   3  -7  14        0.00        0.61      0.40 o
   4  -7  14      107.46      117.27      4.18 o
   5  -7  14       20.34       22.57      2.45 o
   6  -7  14       26.74       26.85      3.11 o
   7  -7  14        2.80        3.81      2.00 o
  -6  -6  14        6.94        9.50      0.84 o
  -5  -6  14        2.03        2.08      0.56 o
  -4  -6  14        0.87        0.60      0.53 o
  -3  -6  14        9.72        8.22      0.70 o
  -2  -6  14        6.74        8.15      1.35 o
  -1  -6  14        5.22        5.79      0.79 o
   0  -6  14       92.36       88.27      2.58 o
   1  -6  14        0.73       -0.05      0.37 o
   2  -6  14       29.19       24.94      2.50 o
   3  -6  14      215.78      222.37      6.41 o
   4  -6  14       32.79       33.17      2.20 o
   5  -6  14       36.74       32.49      2.22 o
   6  -6  14       18.68       17.93      2.70 o
   7  -6  14        2.59        6.31      2.20 o
  -6  -5  14       13.58       14.60      1.34 o
  -5  -5  14        4.60        4.74      0.66 o
  -4  -5  14        9.32        7.38      0.80 o
  -3  -5  14        4.20        5.23      0.68 o
  -2  -5  14        0.04       -0.38      0.40 o
  -1  -5  14        9.22        9.02      0.73 o
   0  -5  14       25.86       17.93      2.10 o
   1  -5  14       89.98      108.08      5.41 o
   2  -5  14      161.45      143.44      6.61 o
   3  -5  14       12.40       12.99      2.55 o
   4  -5  14       34.38       27.30      2.02 o
   5  -5  14       29.51       29.02      2.12 o
   6  -5  14        5.98        8.51      2.20 o
   7  -5  14        2.62        7.81      2.40 o
  -7  -4  14       15.01       17.41      0.99 o
  -6  -4  14       21.09       22.39      1.16 o
  -5  -4  14        9.61       11.00      0.86 o
  -4  -4  14       23.78       25.27      1.21 o
  -3  -4  14        7.75        3.93      0.57 o
  -2  -4  14       16.07       17.91      1.39 o
  -1  -4  14        0.26       -0.20      1.00 o
   0  -4  14      349.49      362.41     12.92 o
   1  -4  14       40.58       38.36      3.21 o
   2  -4  14       67.85       74.93      4.41 o
   3  -4  14       14.92       15.47      1.62 o
   4  -4  14        8.27        6.63      1.30 o
   5  -4  14       35.04       31.55      3.31 o
   6  -4  14       10.32        9.42      2.50 o
   7  -4  14       10.01       14.12      2.90 o
  -7  -3  14        6.52        6.17      0.80 o
  -6  -3  14        0.66        0.99      0.73 o
  -5  -3  14       13.30       17.17      0.95 o
  -4  -3  14       35.26       35.47      1.49 o
  -3  -3  14        0.11        0.18      0.67 o
  -2  -3  14       12.06       13.22      1.90 o
  -1  -3  14        2.91        2.10      1.30 o
   0  -3  14       97.86       90.85      4.81 o
   1  -3  14       19.66       22.04      2.50 o
   2  -3  14        2.84        4.51      1.60 o
   3  -3  14        1.25        2.89      1.03 o
   4  -3  14       27.57       25.83      4.41 o
   5  -3  14       36.81       40.37      3.71 o
   6  -3  14        0.15       -1.40      1.40 o
  -8  -2  14        6.37        5.72      0.77 o
  -7  -2  14        0.49       -0.12      0.63 o
  -6  -2  14        9.85       10.37      0.84 o
  -5  -2  14        0.22        0.14      0.28 o
  -4  -2  14       46.54       48.99      2.33 o
  -3  -2  14        2.62        0.65      0.71 o
  -2  -2  14        4.51        1.15      1.35 o
  -1  -2  14        1.52        0.70      1.00 o
   1  -2  14       28.24       19.53      2.30 o
   2  -2  14       11.45        9.93      1.38 o
   3  -2  14       16.94       12.81      1.55 o
   4  -2  14        0.02        0.09      0.87 o
   5  -2  14        5.38        3.71      2.10 o
   6  -2  14       36.52       50.48      4.31 o
  -8  -1  14       24.54       29.65      1.34 o
  -7  -1  14        0.11       -0.40      0.40 o
  -6  -1  14        0.57       -0.62      0.74 o
  -5  -1  14       15.13       12.16      1.38 o
  -4  -1  14        0.00        0.17      0.70 o
  -3  -1  14       86.66       92.11      4.81 o
  -2  -1  14        0.71        0.27      0.70 o
  -1  -1  14        0.70       -0.80      0.80 o
   0  -1  14        3.98        7.31      1.70 o
   1  -1  14       19.79       16.83      2.20 o
   2  -1  14       63.10       56.56      2.86 o
   3  -1  14       22.19       21.96      1.91 o
   4  -1  14        1.90        1.05      1.03 o
   5  -1  14        0.82        0.90      1.70 o
   6  -1  14        2.82        1.80      2.00 o
  -8   0  14       14.96       14.90      1.77 o
  -7   0  14        4.52        3.64      1.18 o
  -6   0  14        3.26        5.32      1.17 o
  -5   0  14       58.09       54.35      2.70 o
  -4   0  14      112.32      107.63      3.78 o
  -3   0  14        8.34        6.79      1.10 o
  -2   0  14       13.97       14.11      1.34 o
  -1   0  14        0.01        0.10      0.90 o
   0   0  14       17.93       11.92      2.00 o
   1   0  14        0.05       -0.60      1.20 o
   2   0  14       29.53       27.73      2.05 o
   3   0  14        0.97        0.32      1.01 o
   4   0  14        4.72        7.11      2.20 o
   5   0  14        0.35        0.30      1.70 o
  -8   1  14        1.44        1.34      1.30 o
  -7   1  14        0.59        0.26      0.95 o
  -6   1  14       16.78       21.08      2.45 o
  -5   1  14       61.50       64.63      2.90 o
  -4   1  14       99.15      106.36      7.86 o
  -3   1  14       29.28       27.74      3.66 o
  -2   1  14        0.19        0.49      0.74 o
  -1   1  14       17.64       11.72      2.00 o
   0   1  14        0.00        2.00      1.30 o
   1   1  14       26.97       21.95      1.84 o
   2   1  14       23.69       24.77      2.02 o
   3   1  14        0.15        1.90      1.55 o
   4   1  14        8.13       10.42      2.40 o
  -8   2  14       15.46       15.93      1.81 o
  -7   2  14        0.00        0.21      1.30 o
  -6   2  14       50.36       44.69      2.48 o
  -5   2  14       24.92       25.74      1.91 o
  -4   2  14       18.45       17.27      1.59 o
  -3   2  14        1.44        2.30      0.92 o
  -2   2  14       10.74        9.96      1.24 o
  -1   2  14        0.33        1.00      1.10 o
   0   2  14        2.55        0.10      1.10 o
   1   2  14        2.57        4.74      2.70 o
   2   2  14       19.55       19.68      1.84 o
   3   2  14       46.75       59.00      4.51 o
   4   2  14       10.60       15.23      2.80 o
  -8   3  14        0.20       -0.61      0.98 o
  -7   3  14       18.95       24.22      2.65 o
  -6   3  14       52.56       52.90      2.79 o
  -5   3  14       35.97       35.48      2.26 o
  -4   3  14        2.13        1.60      0.88 o
  -3   3  14       57.53       50.38      2.55 o
  -2   3  14       37.46       36.95      2.23 o
  -1   3  14        2.59        3.51      1.50 o
   0   3  14       14.21       16.23      5.01 o
   1   3  14       29.85       41.45      2.51 o
   2   3  14       18.58       21.99      3.06 o
   3   3  14       16.18       21.74      3.01 o
  -8   4  14        1.30        1.59      1.25 o
  -7   4  14        1.72        1.54      1.40 o
  -6   4  14        2.71        4.60      1.24 o
  -5   4  14        2.88        0.82      0.95 o
  -4   4  14        0.16        0.56      1.25 o
  -3   4  14       13.47       12.94      1.49 o
  -2   4  14        1.89        1.48      1.55 o
  -1   4  14       29.99       26.28      1.98 o
   0   4  14       25.38       28.78      4.16 o
   1   4  14        6.47        7.46      1.49 o
  -8   5  14       25.10       29.75      3.61 o
  -7   5  14        3.73        5.73      1.38 o
  -6   5  14        0.12        1.63      1.10 o
  -5   5  14        4.36        5.17      2.10 o
  -4   5  14       52.73       55.56      2.83 o
  -3   5  14        9.54        9.22      2.20 o
  -2   5  14        1.77        2.50      1.60 o
  -6   6  14        4.58        9.52      2.40 o
  -5   6  14        3.42        0.70      1.50 o
  -4   6  14        2.52        2.00      1.60 o
  -3   6  14       25.68       33.26      3.41 o
  -2   6  14        6.32        1.90      1.80 o
   0 -10  15        8.34        8.59      1.06 o
   1 -10  15        6.42        4.98      0.91 o
   2 -10  15        8.62       10.02      1.08 o
   3 -10  15        4.38        4.01      1.10 o
   4 -10  15        1.98        1.70      0.90 o
   5 -10  15        1.04       -0.60      0.70 o
  -2  -9  15        6.15        5.03      0.95 o
  -1  -9  15        0.12        0.12      0.60 o
   0  -9  15        7.42        8.35      1.05 o
   1  -9  15        3.63        3.71      1.00 o
   2  -9  15        3.94        3.31      1.00 o
   3  -9  15        6.49        7.41      1.10 o
   4  -9  15        0.36        0.60      0.70 o
   5  -9  15       21.82       20.23      1.30 o
  -3  -8  15        8.15       10.65      1.10 o
  -2  -8  15        0.01        0.32      0.60 o
  -1  -8  15       43.28       44.35      2.04 o
   0  -8  15       30.31       30.12      1.63 o
   1  -8  15        9.54        8.99      0.95 o
   2  -8  15       11.62       13.49      1.06 o
   3  -8  15        2.22        1.22      0.50 o
   4  -8  15       67.97       75.99      4.11 o
   5  -8  15        5.80        5.63      1.38 o
   6  -8  15       22.22       21.34      2.90 o
  -4  -7  15       28.17       33.69      1.36 o
  -3  -7  15       21.67       25.32      1.32 o
  -2  -7  15       12.21       11.94      2.00 o
  -1  -7  15       40.61       46.68      1.94 o
   0  -7  15        0.02        0.70      0.53 o
   1  -7  15        1.43        1.94      0.62 o
   2  -7  15        2.29        1.94      1.25 o
   3  -7  15       10.28       11.79      1.52 o
   4  -7  15       15.61       17.21      1.90 o
   5  -7  15       91.32      107.60      4.18 o
   6  -7  15        3.76        5.11      2.10 o
  -5  -6  15        1.33        1.17      0.58 o
  -4  -6  15       37.21       41.45      1.68 o
  -3  -6  15        5.78        7.29      1.65 o
  -2  -6  15       17.47       14.04      1.04 o
  -1  -6  15       63.75       59.52      1.98 o
   0  -6  15        2.55        2.39      0.47 o
   1  -6  15        0.19       -0.70      1.00 o
   2  -6  15        0.37        0.60      1.20 o
   3  -6  15        4.28        6.50      1.30 o
   4  -6  15       17.34       19.73      3.01 o
   5  -6  15        1.58        0.95      1.06 o
   6  -6  15       42.64       46.48      4.11 o
  -6  -5  15        0.00       -0.34      0.60 o
  -5  -5  15        9.29        7.42      0.87 o
  -4  -5  15       18.87       17.86      1.06 o
  -3  -5  15        6.07        5.47      1.00 o
  -2  -5  15       25.24       23.31      1.70 o
  -1  -5  15        0.71        1.00      1.10 o
   0  -5  15       12.32       11.62      1.90 o
   1  -5  15        5.61        6.21      1.70 o
   2  -5  15       96.64      101.77      5.41 o
   3  -5  15       31.43       27.42      2.95 o
   4  -5  15        1.00        1.82      1.03 o
   5  -5  15        0.57        1.09      1.06 o
   6  -5  15       34.12       46.98      4.31 o
  -6  -4  15        0.96       -0.15      0.50 o
  -5  -4  15        0.32        0.08      0.49 o
  -4  -4  15        5.47        7.23      0.67 o
  -3  -4  15        4.12        3.10      0.64 o
  -2  -4  15        0.04        0.30      1.00 o
  -1  -4  15       14.89       14.93      2.20 o
   0  -4  15        1.32        0.80      1.10 o
   1  -4  15       16.39       13.92      2.10 o
   2  -4  15        3.27        3.21      1.50 o
   3  -4  15        3.81        6.11      1.27 o
   4  -4  15        1.39        1.26      1.85 o
   5  -4  15        0.19       -0.32      1.01 o
   6  -4  15        7.79        6.91      2.30 o
  -7  -3  15        2.00        2.10      0.60 o
  -6  -3  15        2.77        4.65      0.72 o
  -5  -3  15        4.33        6.67      0.61 o
  -4  -3  15       17.78       19.13      1.62 o
  -3  -3  15        1.15        1.20      0.78 o
  -2  -3  15       27.66       24.14      2.50 o
  -1  -3  15       15.40       14.82      2.10 o
   0  -3  15        0.03        0.20      1.10 o
   1  -3  15       80.88       77.23      4.61 o
   2  -3  15        1.84        1.82      1.03 o
   3  -3  15       31.21       29.97      3.11 o
   4  -3  15        8.50        6.97      1.38 o
   5  -3  15        4.82        1.10      1.80 o
   6  -3  15        7.20       11.52      2.70 o
  -7  -2  15        6.24        5.12      1.02 o
  -6  -2  15        8.73       11.01      1.52 o
  -5  -2  15        7.33       12.42      1.49 o
  -4  -2  15        5.75        7.08      1.35 o
  -3  -2  15        0.95        0.98      0.81 o
  -2  -2  15        1.71        3.51      1.40 o
  -1  -2  15        0.13       -0.90      0.90 o
   0  -2  15        2.61        1.50      1.20 o
   1  -2  15        0.93       -0.20      1.10 o
   2  -2  15        8.06        7.50      1.35 o
   3  -2  15       17.61       16.20      1.77 o
   4  -2  15       35.42       33.20      2.41 o
   5  -2  15        0.72        1.30      2.00 o
  -8  -1  15       26.16       28.71      2.85 o
  -7  -1  15       51.09       60.73      7.61 o
  -6  -1  15        0.17        0.15      1.00 o
  -5  -1  15        3.62        5.07      1.95 o
  -4  -1  15        0.90        1.04      0.88 o
  -3  -1  15       40.19       36.40      2.12 o
  -2  -1  15        0.57        1.40      1.10 o
  -1  -1  15        5.20        6.21      1.60 o
   0  -1  15        0.39        3.01      1.40 o
   1  -1  15        3.76        5.61      1.70 o
   2  -1  15        5.60        3.45      1.13 o
   3  -1  15        5.23        6.53      1.37 o
   4  -1  15        2.21        2.10      1.17 o
   5  -1  15       14.02       15.53      2.90 o
  -8   0  15        2.08        2.70      1.27 o
  -7   0  15       10.06       12.85      1.70 o
  -6   0  15        2.02        1.96      1.45 o
  -5   0  15       14.86       21.02      1.81 o
  -4   0  15        0.12        0.07      1.00 o
  -3   0  15       15.70       12.45      1.37 o
  -2   0  15        6.19        5.91      1.60 o
  -1   0  15        0.37        1.30      1.20 o
   0   0  15       17.64       11.32      2.00 o
   1   0  15      153.62      155.51      5.21 o
   2   0  15        7.60        6.85      1.34 o
   3   0  15       14.29       16.97      1.87 o
   4   0  15        0.13       -0.10      1.90 o
  -8   1  15        0.43       -0.02      1.06 o
  -7   1  15        0.58        0.75      0.98 o
  -6   1  15        0.86        0.65      0.95 o
  -5   1  15        2.22        2.75      1.90 o
  -4   1  15       38.09       43.06      2.44 o
  -3   1  15       41.97       41.22      2.30 o
  -2   1  15        0.02       -0.90      1.00 o
  -1   1  15        7.47        6.01      1.70 o
   0   1  15       28.48       27.55      2.80 o
   1   1  15       10.06       11.84      1.60 o
   2   1  15       30.95       32.83      6.01 o
   3   1  15        2.77        6.20      2.50 o
  -8   2  15        7.08        9.48      1.66 o
  -7   2  15        1.04        2.95      1.75 o
  -6   2  15        5.46        7.91      1.45 o
  -5   2  15        3.59        3.33      1.10 o
  -4   2  15       20.96       23.04      1.84 o
  -3   2  15       15.38       16.57      1.59 o
  -2   2  15        0.61       -0.50      1.20 o
  -1   2  15        0.34        0.60      1.20 o
   0   2  15       15.00       22.17      3.61 o
   1   2  15        0.03        0.17      0.95 o
   2   2  15       32.75       35.10      2.51 o
   3   2  15        4.24        6.51      2.40 o
  -8   3  15        7.80        7.39      1.59 o
  -7   3  15       34.92       41.27      2.66 o
  -6   3  15        0.01       -0.30      0.92 o
  -5   3  15        3.21        4.46      1.20 o
  -4   3  15       21.14       17.45      1.73 o
  -3   3  15        7.46        8.18      1.35 o
  -2   3  15        4.76        3.21      1.50 o
  -1   3  15       15.74       20.13      2.60 o
   0   3  15        2.97        2.46      1.20 o
   1   3  15       48.00       57.03      3.18 o
   2   3  15       10.51       12.46      2.35 o
  -7   4  15        1.19        3.51      1.27 o
  -6   4  15       15.71       20.04      2.90 o
  -5   4  15        0.02       -1.30      1.30 o
  -4   4  15        8.44        6.78      1.90 o
  -3   4  15        7.82        9.43      1.45 o
  -2   4  15       72.12       77.33      4.91 o
  -1   4  15       18.44       23.25      2.05 o
   0   4  15        0.77        0.95      1.65 o
  -6   5  15        2.01        3.11      1.20 o
  -5   5  15        5.03        8.29      1.51 o
  -4   5  15        8.76       11.72      2.40 o
  -3   5  15       10.98       12.92      2.40 o
   2 -10  16       10.77       13.32      1.50 o
  -1  -9  16        0.02       -0.68      0.70 o
   0  -9  16       19.89       18.73      1.70 o
   1  -9  16        6.06        4.21      1.00 o
   2  -9  16       18.10       17.13      1.50 o
   3  -9  16        9.84        9.52      1.00 o
  -2  -8  16       20.47       21.64      1.80 o
  -1  -8  16        0.88        1.55      0.77 o
   0  -8  16       96.33       93.16      2.93 o
   1  -8  16        3.34        0.82      0.65 o
   2  -8  16        0.38        0.52      0.47 o
   3  -8  16        0.13       -0.91      0.91 o
   4  -8  16       10.70        9.97      1.59 o
   5  -8  16       35.90       45.93      3.06 o
  -4  -7  16        4.62        6.92      1.09 o
  -3  -7  16        8.37        8.25      1.95 o
  -2  -7  16       24.18       29.06      1.59 o
  -1  -7  16        1.01        0.61      0.62 o
   0  -7  16       42.93       35.14      1.49 o
   1  -7  16        0.73        1.00      1.40 o
   2  -7  16        9.97        9.52      2.00 o
   3  -7  16        2.88        2.01      2.35 o
   4  -7  16        3.33        2.43      1.95 o
   5  -7  16        9.26       12.47      1.77 o
  -4  -6  16        6.87        7.41      1.30 o
  -3  -6  16       13.86       14.21      1.15 o
  -2  -6  16        1.96        3.24      0.70 o
  -1  -6  16        1.17        0.90      0.38 o
   0  -6  16       14.33       16.83      2.30 o
   1  -6  16        8.37        7.91      1.90 o
   2  -6  16       16.01       16.93      2.40 o
   3  -6  16        1.97        3.42      1.75 o
   4  -6  16       28.63       27.50      3.36 o
   5  -6  16       18.12       15.97      1.87 o
  -5  -5  16        0.08        0.36      0.56 o
  -4  -5  16       47.31       53.47      1.98 o
  -3  -5  16       16.75       18.85      1.01 o
  -2  -5  16       14.12       15.23      2.20 o
  -1  -5  16        0.69        0.10      1.20 o
   0  -5  16        3.07        2.50      1.30 o
   1  -5  16        5.05        2.30      1.40 o
   2  -5  16        0.97        2.40      1.50 o
   3  -5  16        0.82        0.21      0.94 o
   4  -5  16       40.46       53.57      5.91 o
   5  -5  16       13.67       15.35      3.96 o
  -6  -4  16        0.95        1.28      0.58 o
  -5  -4  16        0.19       -0.43      0.43 o
  -4  -4  16        3.30        4.76      1.13 o
  -3  -4  16        1.74        2.10      1.40 o
  -2  -4  16       71.51       73.82      4.51 o
  -1  -4  16        1.24       -0.30      1.10 o
   0  -4  16        5.56        6.41      1.70 o
   1  -4  16        2.70        3.01      1.40 o
   2  -4  16        1.29        1.22      1.01 o
   3  -4  16        1.36        0.26      0.94 o
   4  -4  16       12.78       13.74      3.06 o
   5  -4  16        4.44        5.65      2.70 o
  -6  -3  16        3.38        6.63      1.38 o
  -5  -3  16       32.97       41.20      2.55 o
  -4  -3  16        0.18       -0.74      0.74 o
  -3  -3  16       13.04       12.92      2.10 o
  -2  -3  16       41.05       33.06      3.01 o
  -1  -3  16       79.01       81.94      4.81 o
   0  -3  16        1.34        2.10      1.30 o
   1  -3  16       36.53       49.98      3.81 o
   2  -3  16        2.96        4.02      1.75 o
   3  -3  16        0.40        1.06      1.01 o
   4  -3  16       13.04       14.32      1.84 o
   5  -3  16        0.00        1.60      1.90 o
  -7  -2  16        7.73        7.71      1.52 o
  -6  -2  16        9.63        8.10      1.41 o
  -5  -2  16        3.91        2.39      1.06 o
  -4  -2  16        1.99        1.05      0.88 o
  -3  -2  16       26.47       25.14      2.80 o
  -2  -2  16       33.92       28.85      3.01 o
  -1  -2  16       23.26       25.74      2.70 o
   0  -2  16       25.74       25.84      2.90 o
   1  -2  16        0.03        0.30      1.20 o
   2  -2  16       11.84       12.93      1.68 o
   3  -2  16        1.04        2.25      1.15 o
   4  -2  16       21.24       28.79      2.41 o
  -7  -1  16        0.64        0.24      0.98 o
  -6  -1  16       38.06       45.69      2.66 o
  -5  -1  16        0.66       -0.04      1.55 o
  -4  -1  16       78.18       86.30      5.06 o
  -3  -1  16       41.29       39.07      3.31 o
  -2  -1  16        0.02        0.30      1.10 o
  -1  -1  16       20.76       21.24      2.60 o
   0  -1  16        0.23        0.50      1.30 o
   1  -1  16       15.23       17.63      2.60 o
   2  -1  16        3.21        3.66      1.20 o
   3  -1  16        0.39       -0.54      1.00 o
   4  -1  16        4.05        4.49      1.37 o
  -7   0  16        9.65       13.83      1.81 o
  -6   0  16        3.51        3.71      1.15 o
  -5   0  16       10.17        8.72      1.45 o
  -4   0  16       17.91       16.93      1.70 o
  -3   0  16        9.34       12.62      2.30 o
  -2   0  16        9.19        7.91      1.80 o
  -1   0  16        0.00       -0.90      0.90 o
   0   0  16       21.34       23.14      2.80 o
   1   0  16        0.22        1.82      1.06 o
   2   0  16       17.95       17.94      1.94 o
   3   0  16       10.00       11.09      1.77 o
  -7   1  16        0.01        0.75      1.13 o
  -6   1  16       15.04       17.13      1.95 o
  -5   1  16       94.42      107.67      4.11 o
  -4   1  16       10.19        9.60      1.48 o
  -3   1  16       16.49       16.03      2.40 o
  -2   1  16        5.70        5.51      1.70 o
  -1   1  16       10.47        7.41      1.80 o
   0   1  16        0.32        0.70      1.30 o
   1   1  16       14.15       13.70      1.75 o
   2   1  16        0.00       -0.63      1.03 o
  -7   2  16       31.76       36.95      2.55 o
  -6   2  16        1.30        1.34      1.13 o
  -5   2  16       94.29       93.75      3.86 o
  -4   2  16        1.05       -0.11      0.95 o
  -3   2  16       19.53       22.44      2.70 o
  -2   2  16        1.92        0.10      1.30 o
  -1   2  16        3.21        3.01      1.70 o
   0   2  16        0.73        1.99      1.17 o
   1   2  16        1.04        1.87      1.24 o
   2   2  16        4.97        6.40      1.51 o
  -7   3  16        2.68        1.35      1.13 o
  -6   3  16       21.29       25.83      2.19 o
  -5   3  16        0.15        0.29      0.98 o
  -4   3  16        1.94        0.96      1.35 o
  -3   3  16        9.07       14.93      2.40 o
  -2   3  16       17.29       13.52      2.40 o
  -1   3  16       10.38       10.62      2.30 o
   0   3  16        3.93        4.33      1.32 o
  -6   4  16        0.18        0.56      1.13 o
  -5   4  16        5.08        7.12      1.55 o
  -4   4  16       25.66       24.39      2.12 o
  -3   4  16        0.00       -0.60      1.40 o
  -2   4  16        1.53        0.50      1.40 o
  -1   4  16        0.65       -0.32      1.20 o
   1  -9  17        0.22       -0.20      0.70 o
   2  -9  17        5.82        5.11      0.80 o
  -1  -8  17        5.00        6.22      1.70 o
   0  -8  17        3.08        2.27      0.64 o
   1  -8  17        3.67        2.80      1.60 o
   2  -8  17        0.22       -0.39      1.65 o
   3  -8  17        3.22        2.85      1.24 o
   4  -8  17        0.23       -0.15      1.13 o
  -3  -7  17        7.52        8.96      1.35 o
  -2  -7  17        4.74        6.46      0.90 o
  -1  -7  17        0.13        0.27      0.70 o
   0  -7  17        0.07        0.90      1.40 o
   1  -7  17        3.48        3.21      1.70 o
   2  -7  17        1.01        2.30      1.60 o
   3  -7  17       53.56       56.32      2.97 o
   4  -7  17       12.75       12.34      3.01 o
  -4  -6  17        1.20       -0.12      0.62 o
  -3  -6  17       33.19       40.24      1.62 o
  -2  -6  17        5.43        5.91      1.90 o
  -1  -6  17        0.36       -0.20      1.20 o
   0  -6  17        0.88        1.20      1.40 o
   1  -6  17        0.54        1.80      1.40 o
   2  -6  17        6.58        6.01      1.90 o
   3  -6  17       29.01       30.09      2.32 o
   4  -6  17        4.83        5.36      1.47 o
  -4  -5  17        0.00       -0.80      1.30 o
  -3  -5  17        4.59        2.20      1.60 o
  -2  -5  17        2.70        4.81      1.70 o
  -1  -5  17        4.47        3.11      1.50 o
   0  -5  17       10.97       10.72      2.10 o
   1  -5  17        4.22        3.61      1.60 o
   2  -5  17        0.04        0.67      1.25 o
   3  -5  17       23.65       17.92      2.85 o
   4  -5  17        0.16        0.16      1.30 o
  -5  -4  17        0.18        0.46      1.03 o
  -4  -4  17        0.46        0.00      1.20 o
  -3  -4  17       18.95       20.53      2.80 o
  -2  -4  17       23.82       23.94      2.80 o
  -1  -4  17        4.43        5.01      1.80 o
   0  -4  17        0.59        1.00      1.30 o
   1  -4  17        2.78        0.90      1.30 o
   2  -4  17        0.00       -0.87      0.87 o
   3  -4  17        3.61        3.35      1.90 o
   4  -4  17        6.71        7.31      1.59 o
  -6  -3  17        0.98        1.48      1.10 o
  -5  -3  17        0.43        0.68      0.98 o
  -4  -3  17       44.88       43.27      3.71 o
  -3  -3  17        5.87        6.11      1.90 o
  -2  -3  17        1.96        0.70      1.30 o
  -1  -3  17       50.71       49.28      3.81 o
   0  -3  17       13.81       18.83      2.60 o
   1  -3  17       20.68       19.63      2.70 o
   2  -3  17        0.32        1.42      1.10 o
   3  -3  17        8.15       11.25      1.77 o
   4  -3  17        0.05        0.18      1.17 o
  -6  -2  17       12.00       15.27      1.81 o
  -5  -2  17       16.77       16.85      1.77 o
  -4  -2  17        3.61        4.21      1.70 o
  -3  -2  17        7.69        6.31      1.80 o
  -2  -2  17        0.55       -0.30      1.30 o
  -1  -2  17        0.66        0.90      1.40 o
   0  -2  17        1.70        1.30      1.40 o
   1  -2  17       17.69       14.62      2.40 o
   2  -2  17       50.97       52.64      3.01 o
   3  -2  17       48.44       38.83      2.73 o
  -6  -1  17        1.17        0.79      1.08 o
  -5  -1  17        2.65        2.59      2.45 o
  -4  -1  17        1.14        3.21      1.70 o
  -3  -1  17        1.59        1.00      1.40 o
  -2  -1  17       13.17       12.22      2.30 o
  -1  -1  17       55.94       54.89      4.11 o
   0  -1  17        5.05        1.20      1.50 o
   1  -1  17        1.91        5.31      2.65 o
   2  -1  17        8.97        9.79      2.15 o
   3  -1  17        8.39       11.63      1.90 o
  -6   0  17        0.73        0.97      1.40 o
  -5   0  17        2.35        1.00      1.06 o
  -4   0  17        5.32        3.01      1.70 o
  -3   0  17       70.24       76.33      5.01 o
  -2   0  17        0.27       -0.70      1.30 o
  -1   0  17        9.66        7.51      2.00 o
   0   0  17        0.06       -1.20      1.20 o
   1   0  17        6.65        4.47      1.85 o
   2   0  17        4.42        3.29      1.38 o
  -6   1  17        0.64        1.51      1.15 o
  -5   1  17       88.79      110.60      4.76 o
  -4   1  17       50.30       51.69      4.11 o
  -3   1  17       61.57       62.71      4.51 o
  -2   1  17       13.29       18.13      2.70 o
  -1   1  17       10.55        8.21      2.10 o
   0   1  17        3.16        1.70      1.60 o
   1   1  17        0.00        0.54      1.08 o
  -6   2  17       30.76       35.15      2.51 o
  -5   2  17        2.65        1.70      1.13 o
  -4   2  17       31.45       35.46      3.61 o
  -3   2  17        4.69        2.00      1.60 o
  -2   2  17        3.17        4.31      1.80 o
  -1   2  17        0.47        3.21      1.60 o
   0   2  17        7.14        9.71      1.66 o
  -5   3  17        0.04        0.10      1.10 o
  -4   3  17        1.69        2.60      1.70 o
  -3   3  17        0.05        0.90      1.60 o
  -2   3  17       24.51       27.35      3.21 o
  -1  -7  18       19.04       24.04      2.90 o
   0  -7  18        0.52       -0.20      1.40 o
   1  -7  18        0.40        0.10      1.30 o
   2  -7  18        0.43        0.66      1.15 o
   3  -7  18        1.76        5.49      1.48 o
  -2  -6  18       10.65       13.02      2.50 o
  -1  -6  18        0.08        0.70      1.40 o
   0  -6  18        5.96        9.22      2.20 o
   1  -6  18        0.51        1.50      1.50 o
   2  -6  18        0.85        1.42      1.08 o
   3  -6  18        0.11        0.54      1.08 o
  -3  -5  18        7.03        9.92      2.20 o
  -2  -5  18        0.48        0.70      1.50 o
  -1  -5  18        0.02        0.60      1.30 o
   0  -5  18       50.40       57.20      4.41 o
   1  -5  18        0.23       -1.00      1.30 o
   2  -5  18       11.23       12.45      1.78 o
   3  -5  18        0.06        1.14      1.13 o
  -4  -4  18        8.03        5.81      2.00 o
  -3  -4  18        0.23       -0.40      1.20 o
  -2  -4  18        2.90        4.91      1.80 o
  -1  -4  18       18.93       22.44      2.80 o
   0  -4  18       96.82       98.67      5.81 o
   1  -4  18        0.08        0.80      1.50 o
   2  -4  18        1.73        1.27      1.10 o
   3  -4  18        2.15        2.27      1.37 o
  -5  -3  18        3.41        1.60      1.70 o
  -4  -3  18        0.40       -0.70      1.50 o
  -3  -3  18        1.70        1.30      1.50 o
  -2  -3  18       16.27       14.12      2.40 o
  -1  -3  18       14.69       18.33      2.70 o
   0  -3  18        1.48       -0.50      1.30 o
   1  -3  18        2.48        1.70      1.50 o
   2  -3  18        0.17        0.63      1.35 o
   3  -3  18       12.68       15.12      2.00 o
  -5  -2  18        0.09        0.30      1.40 o
  -4  -2  18        5.60        5.71      2.00 o
  -3  -2  18        2.30        3.01      1.80 o
  -2  -2  18       30.47       28.85      3.11 o
  -1  -2  18        5.83        7.01      2.10 o
   0  -2  18       25.42       24.34      3.11 o
   1  -2  18        2.67        3.21      1.80 o
   2  -2  18        2.96        2.58      1.31 o
  -5  -1  18       43.34       44.57      4.01 o
  -4  -1  18       17.80       20.63      2.90 o
  -3  -1  18        2.00        1.10      1.60 o
  -2  -1  18        7.26        7.41      2.00 o
  -1  -1  18       27.17       26.74      3.11 o
   0  -1  18        0.18        0.20      1.50 o
   1  -1  18        7.85        8.21      1.66 o
  -5   0  18       31.53       28.75      3.41 o
  -4   0  18        4.92       10.82      2.40 o
  -3   0  18        0.84        1.80      1.70 o
  -2   0  18       20.60       22.04      3.01 o
  -1   0  18       28.72       31.25      3.41 o
   0   0  18        7.04       11.52      2.40 o
   1   0  18        0.41        1.39      1.25 o
  -4   1  18       28.42       36.96      3.71 o
  -3   1  18       10.01       12.72      2.50 o
  -2   1  18       11.05       14.42      2.60 o
  -1   1  18        0.03        1.20      1.60 o
  -2  -5  19       15.55       12.82      2.60 o
  -1  -5  19       13.05       15.73      2.70 o
   0  -5  19        0.11        1.60      1.60 o
   1  -5  19        8.85       12.22      2.50 o
  -2  -4  19        2.43        1.20      1.60 o
  -1  -4  19       18.34       26.24      3.21 o
   0  -4  19        1.20       -0.20      1.50 o
   1  -4  19        6.14        3.71      1.90 o
  -3  -3  19       12.98       13.32      2.60 o
  -2  -3  19       13.53       14.32      2.60 o
  -1  -3  19        2.33        3.31      2.00 o
   0  -3  19       53.78       73.12      5.21 o
   1  -3  19        5.87        3.81      1.90 o
  -3  -2  19        4.30        1.50      1.60 o
  -2  -2  19        5.34        3.71      1.80 o
  -1  -2  19       19.86       24.74      3.21 o
   0  -2  19        4.77        3.91      2.00 o
  -3  -1  19        1.47        0.90      1.70 o
  -2  -1  19        1.49        2.20      1.70 o
  -1  -1  19       14.57       16.73      2.80 o
 
